# Supplementary material for: Group A Streptococcus pharyngitis and pharyngeal carriage: A meta-analysis
Source: PLoS Negl Trop Dis. 2018 Mar 19;12(3):e0006335. doi: 10.1371/journal.pntd.0006335 (PMC5875889; doi:10.1371/journal.pntd.0006335)
Supplement: S1 Appendix — (XLSX) [file pntd.0006335.s002.xlsx]

## Sheet: Abstracted data
Lists of included studies reporting prevalence data on 1) culture-positive GAS pharyngitis, 2) serologically-confirmed GAS pharyngits, and, 3) asymptomatic GAS carriage																								Forest plots showing heterogeneity within pooled study groups
List of included studies reporting prevalence data on culture-positive GAS pharyngitis																									Figure 1: Prevalence of serologically-confirmed GAS pharyngitis (rectangles), CI lines and pooled prevalence rates (diamond)
Study citation	Age range of participants	No. participants throat swabbed (N)	No. GAS culture-positive (n)	Recruitment method (Active/passive)	Country; area study appears to have been conducted in	Prevalence of culture-positive GAS pharyngitis (%)	Standard Error	Margin of error	95% Lower Confidence Interval	95% Upper Confidence Interval
Barbosa Junior AR; Oliveira CD; Fontes MJ; Lasmar LM; Camargos PA. Diagnosis of streptococcal pharyngotonsillitis in children and adolescents: clinical picture limitations]. [Portuguese] Revista Paulista de Pediatria. 32(4):285-91, 2014 Dec.	1-18	335	56	Passive	Brazil	16.7164	0.0203859	0.0399555	12.7209	20.712
Abd El-Ghany SM; Abdelmaksoud AA; Saber SM; Abd El Hamid DH. Group A beta-hemolytic streptococcal pharyngitis and carriage rate among Egyptian children: a case-control study. Annals of Saudi Medicine. 35(5):377-82, 2015 Sep-Oct	4-16	142	60	Passive	Egypt	42.2535	0.0414524	0.0812453	34.129	50.378
Abu-Sabaah AH, Ghazi HO: Better diagnosis and treatment of throat infections caused by group A beta-haemolytic streptococci. Br J Biomed Sci 2006, 63(4):155-158.	4+ (all ages)	355	67	Passive	Saudi Arabia	18.8732	0.0207678	0.0407042	14.8028	22.9437
Aguirre LU-B, Ríos YC, Santamaría AG, Sánchez JS, Quintero CF, Antón LP: Group A Streptococcus: a study of carrier status. Implications for the diagnostic value of throat culture. Acta Pediatr Esp 2005, 63(9):358. et al. 2005	0.5-14	282	67	Passive	Spain	23.7589	0.0253445	0.0496742	18.7914	28.7263
Ahmed, J., Zaman, M. M., & Keramat Ali, S. M. (2003). Identification of serogroups of beta hemolytic streptococci in children with tonsillo-pharyngitis.	School aged children (age range not stated), mean age 11.1 years	2175	92	Active	Bangladesh; Narayangonj	4.22989	0.00431568	0.00845859	3.38403	5.07574
Al-Najjar, F. Y., & Uduman, S. A. (2008). Clinical utility of a new rapid test for the detection of group A Streptococcus and discriminate use of antibiotics for bacterial pharyngitis in an outpatient setting.	Children (age range not stated) 81% under 5 years	505	80	Passive	UAE; Dubai	15.8416	0.0162481	0.0318457	12.657	19.0262
Alper, Z., Uncu, Y., Akalin, H., Ercan, I., Sinirtas, M., & Bilgel, N. G. (2013). Diagnosis of acute tonsillopharyngitis in primary care: A new approach for low-resource settings.	7-15 years	282	32	Passive	Israel; Afula	11.3475	0.0188874	0.0370186	7.64566	15.0494
Altun 2015 {published data only} Altun HU, Meral T, Aribas ET. The speciﬁcity and sensitivity results of the rapid antigen test used in the diagnosis of group A beta-hemolytic streptococcal tonsillopharyngitis. Acta Medica Mediterranea 2015;31: 287–90.	0-18	1243	307	Passive	Turkey	24.6983	0.0122321	0.0239744	22.3009	27.0958
Amir, J., Shechter, Y., Eilam, N., & Varsano, I. (1994). Group a beta-hemolytic streptococcal pharyngitis children younger than 5 years.	0.25 - 5 Years	152	23	Passive	Israel; Yehud	15.1316	0.0290665	0.0569694	9.43464	20.8285
Anand, T. D., Rajesh, T., Rajendhran, J., & Gunasekaran, P. (2012). Superantigen profiles of emm and emm-like typeable and nontypeable pharyngeal streptococcal isolates of South India	4-12 years	1040	19	Passive	India; Virudhunagar	1.82692	0.00415279	0.00813931	1.01299	2.64085
Andersen JB, Dahm TL, Nielsen CT, Frimodt-Moller N: [Diagnosis of streptococcal tonsillitis in the pediatric department with the help of antigen detection test]. Ugeskr Laeger 2003, 165(22):2291-2295. JB, Dahm TL, Nielsen CT, Frimodt-Moller N (2003) [Diagnosis of streptococcal tonsillitis in the pediatric department with the help of antigen detection test]. Ugeskr Laeger 165: 2291–2295	<15	353	53	Passive	Denmark	15.0142	0.0190124	0.0372636	11.2878	18.7405
Andersen, J. S., Borrild, N. J., & Hoffmann, S. (1994). Diagnosis of sore throat. A multipractice study of 3 different ways of antigenic determination for detection of group A streptococci in throat swabs.	Unclear	1389	417	Passive	Denmark	30.0216	0.0122984	0.0241044	27.6112	32.432
Anderson P; King J; Moss M; Light P; McKee T; Farrell E; Stewart J; Lennon D. Nurse-led school-based clinics for rheumatic fever prevention and skin infection management: evaluation of Mana Kidz programme in Counties Manukau. New Zealand Medical Journal. 129(1428):37-46, 2016 Jan 08	5-12	191423	20696	Active	New Zealand	10.8117	0.000709746	0.00139108	10.6726	10.9508
Araujo Filho BC, Imamura R, Sennes LU, Sakae FA: Role of rapid antigen detection test for the diagnosis of group A beta-hemolytic streptococcus in patients with pharyngotonsillitis. Rev Bras Otorrinolaringol (Engl Ed) 2005, 71(2):168-171. Filho BC, Imamura R, Sennes LU, Sakae FA (2005) Role of rapid antigen detection test for the diagnosis of group A beta-hemolytic streptococcus in patients with …	>18	81	33	Passive	Brazil	40.7407	0.0545946	0.107004	30.0404	51.4411
Armengol, C. E., Schlager, T. A., & Hendley, J. O. (2004). Sensitivity of a rapid antigen detection test for group A streptococci in a private pediatric office setting: answering the Red Book's request for validation.	Children (age range not stated)	6114	1668	Passive	USA; Charottesville - Virginia	27.2816	0.00569632	0.0111646	26.1652	28.3981
Atlas, S. J., McDermott, S. M., Mannone, C., & Barry, M. J. (2005). The role of point of care testing for patients with acute pharyngitis.	>17 Years	148	38	Passive	USA; Massachusetts	25.6757	0.0359084	0.0703791	18.6378	32.7136
Attia, M. W., Zaoutis, T., Klein, J. D., & Meier, F. A. (2001). Performance of a predictive model for streptococcal pharyngitis in children.	1-18 years	587	218	Passive	USA; Wilmington, Delaware	37.138	0.0199427	0.039087	33.2293	41.0467
Attia, M., Zaoutis, T., Eppes, S., Klein, J., & Meier, F. (1999). Multivariate predictive models for group A beta-hemolytic streptococcal pharyngitis in children.	0.5 - 18 Years	297	85	Passive	USA; Wilmington, Delaware	28.6195	0.0262266	0.0514033	23.4792	33.7599
Barnham, M. (1983). Bacteraemia in streptococcal infections of the throat.	Any	343	64	Passive	UK; Harrogate and Northallerton	18.6589	0.0210354	0.0412286	14.536	22.7818
Ba-Saddik, I. A., Munibari, A. A., Alhilali, A. M., Ismail, S. M., Murshed, F. M., Coulter, J. B., Parry, C. M. (2014). Prevalence of Group A beta-haemolytic Streptococcus isolated from children with acute pharyngotonsillitis in Aden, Yemen.	1-16 years	691	287	Passive	Yemen; Aden	41.534	0.0187463	0.036742	37.8598	45.2082
Bassili, A., Barakat, S., Sawaf, G. E., Zaher, S., Zaki, A., & Din Saleh, E. E. (2002). Identification of clinical criteria for group A-beta hemolytic streptococcal pharyngitis in children living in a rheumatic fever endemic area.	1-15 years	578	98	Passive	Egypt; Alexandria	16.955	0.0156078	0.0305907	13.8959	20.0141
Begovac, J., Bobinac, E., Benic, B., Desnica, B., Maretic, T., Basnec, A., & Kuzmanovic, N. (1993). Asymptomatic pharyngeal carriage of beta-haemolytic streptococci and streptococcal pharyngitis among patients at an urban hospital in Croatia.	All ages	629	281	Passive	Croatia; Zagreb	44.6741	0.0198229	0.0388521	40.7889	48.5593
Bélard, Sabine, et al. "β-hemolytic streptococcal throat carriage and tonsillopharyngitis: a cross-sectional prevalence study in Gabon, Central Africa." Infection 43.2 (2015): 177-183.	0-92	88	4	Active	Gabon	4.54545	0.0222047	0.0435205	0.193406	8.8975															Note that the two studies which investigated this outside the OECD were excluded from the forest plot due to having less than 10 participants.
Bellon, J., Weise, B., Verschraegen, G., & De Meyere, M. (1991). Selective streptococcal agar versus blood agar for detection of group A beta-hemolytic streptococci in patients with acute pharyngitis.	5 - 50 Years	721	197	Passive	Belguim	27.3232	0.0165957	0.032527	24.0705	30.5759															Danchin et al. was the only study that used active surveillance.
Benouda, A., Sibile, S., Ziane, Y., Elouennass, M., Dahani, K., & Hassani, A. (2009). Place of Streptococcus pyogenes in the throat infection in Morocco and overview of its susceptibility to antibiotics.	All ages	697	65	Passive	Morocco; Rabat and Sale	9.32568	0.0110145	0.0215881	7.16687	11.4845															Moderate heterogenity is observed.
Bosmansky, K., Chnapkova, M., & Urbankova, M. (1978). Streptococcal infections in agricultural populations.	All ages	4500	1337	Passive	Czechoslovakia	29.7111	0.00681234	0.0133519	28.3759	31.0463
Boukadida, J., Hannechi, N., Boukadida, N., Ben Said, H., Elmherbech, H., & Errai, S. (2003). beta-haemolytic streptococci in acute pharyngitis.	3-72 years	143	59	Passive	Tunisia; Sousse	41.2587	0.0411682	0.0806881	33.1899	49.3276
Bramhachari, P. V., Kaul, S. Y., McMillan, D. J., Shaila, M. S., Karmarkar, M. G., & Sriprakash, K. S. (2010). Disease burden due to Streptococcus dysgalactiae subsp. equisimilis (group G and C streptococcus) is higher than that due to Streptococcus pyogenes among Mumbai school children.	5-17 years	429	13	Active	India; Mumbai	3.0303	0.00827623	0.0162211	1.40819	4.65241															Figure 2: Prevalence of GAS culture-positive pharyngitis (rectangles), CI lines and pooled prevalence rates (diamond) in OECD school aged children
Brundage, J. F., Gunzenhauser, J. D., Longfield, J. N., Rubertone, M. V., Ludwig, S. L., Rubin, F. A., & Kaplan, E. L. (1996). Epidemiology and control of acute respiratory diseases with emphasis on group a beta-hemolytic streptococcus: A decade of U.S. army experience.	Adults	59818	10789	Active	USA	18.0364	0.00157206	0.00308118	17.7283	18.3445
Buchbinder, N., Benzdira, A., Belgaid, A., Dufour, D., Paon, J. C., Morel, A., & Le Roux, P. (2007). Streptococcal pharyngitis in the pediatric emergency department: value and impact of rapid antigen detection test.	1 -15 years	216	57	Passive	France	26.3889	0.0299885	0.0587765	20.5112	32.2665
Calvino, O., Llor, C., Gomez, F., Gonzalez, E., Sarvise, C., & Hernandez, S. (2014). Association between C-reactive protein rapid test and group A streptococcus infection in acute pharyngitis.	18 - 51 years	149	83	Passive	Spain	55.7047	0.0406941	0.079759	47.7288	63.6806
Campos, J. M., & Charilaou, C. C. (1985). Evaluation of Detect-A-Strep and the Culturette Ten-Minute Strep ID kits for detection of group A streptococcal antigen in oropharyngeal swabs from children.	0.3 - 18 years	953	285	Passive	USA; Philidelphia - Pennyslyvania	29.9056	0.014831	0.0290683	26.9987	32.8124
Camurdan, A. D., Camurdan, O. M., Ok, I., Sahin, F., Ilhan, M. N., & Beyazova, U. (2008). Diagnostic value of rapid antigen detection test for streptococcal pharyngitis in a pediatric population.	Children (age range not stated)	1248	475	Passive	Turkey	38.0609	0.013744	0.0269378	35.3671	40.7547
Carlson, P., Kontianinen, S., Renkonen, O. V., Sivonen, A., & Visakorpi, R. (1995). Arcanobacterium haemolyticum and streptococcal pharyngitis in army conscripts.	Adults (mean age 20.4 years)	498	42	Passive	Finland	8.43373	0.0124527	0.0244068	5.99305	10.8744
Carmen D, Trojavchich, M., Crisci, C. D., Shafa, M., & Rybicki, B. A. (2003). Relationship between group A beta-hemolytic streptococcal tonsillopharyngitis and asthma.	2-18 years	500	168	Passive	USA; Detroit	33.6	0.0211236	0.0414016	29.4598	37.7402
Carmen D, Trojavchich, M., et al. (2003). Relationship between group A beta-hemolytic streptococcal tonsillopharyngitis and asthma.	2-18 years	188	41	Passive	Argentina; San Antonio de Areco	21.8085	0.0301171	0.0590285	15.9057	27.7114
Chapin 2002 {published data only} Chapin KC, Blake P, Wilson CD. Performance characteristics and utilization of rapid antigen test, DNA probe, and culture for detection of group A streptococci in an acute care clinic. Journal of Clinical Microbiology 2002; 40(11):4207–10.	pediatric'	520	172	Passive	USA	33.0769	0.0206324	0.0404387	29.0331	37.1208
Chauhan S; Kashyap N; Kanga A; Thakur K; Sood A; Chandel L. Genetic Diversity among Group A Streptococcus Isolated from Throats of Healthy and Symptomatic Children. Journal of Tropical Pediatrics. 62(2):152-7, 2016 Apr	5-15	371	28	Active	India	7.54717	0.013714	0.026879	4.85927	10.2351
Chazan, B., Shaabi, M., Bishara, E., Colodner, R., & Raz, R. (2003). Clinical predictors of streptococcal pharyngitis in adults.	Adults >15 years	207	50	Passive	Israel; Nazareth	24.1546	0.0297495	0.0583079	18.3238	29.9854
Chiadmi, F., Schlatter, J., Mounkassa, B., Ovetchkine, P., & Vermerie, N. (2004). Fast diagnostic tests in the management of group A beta-heamolytic streptococcal pharyngitis.	8-14 years	75	25	Passive	France	33.3333	0.0544331	0.106687	22.6646	44.002
Chowdhury, M. N., Kambal, A. M., al-Eissa, Y. A., Khaliq, M. R., al-Ayed, I. H., & al-Sanie, A. M. (1997). Non-group A streptococci: are they pathogens in the throat?	1-14 years	3184	267	Passive	Saudi Arabia; Riyadh	8.38568	0.00491207	0.00962747	7.42293	9.34843
Chretien, J. H., McGinniss, C. G., Thompson, J., Delaha, E., & Garagusi, V. F. (1979). Group B beta-hemolytic streptococci causing pharyngitis	Adults (presume young)	1110	38	Passive	USA (assume Washington DC)	3.42342	0.00545764	0.0106968	2.35375	4.4931
Christensen, A. M. G., Thomsen, M. K., Ovesen, T., & Klug, T. E. (2014). Are procalcitonin or other infection markers useful in the detection of group A streptococcal acute tonsillitis?	Adults 15-40 years	100	26	Passive	Denmark; Aarhus	26	0.0438634	0.0859707	17.4029	34.5971
Chu, J. M., et al. (1990). Rapid diagnosis of streptococcal pharyngitis with enzyme immunoassay.	Unclear	444	42	Passive	Taiwan; Taipei	9.45946	0.0138888	0.0272215	6.73731	12.1816
Cimolai N, Morrison BJ, MacCulloch L, Smith DF, Hlady J: Beta-haemolytic non-group A streptococci and pharyngitis: a case-control study. Eur J Pediatr 1991, 150(11):776-779. et al. 1991	2-18	255	81	Passive	Canada	31.7647	0.0291546	0.0571419	26.0505	37.4789
Clegg 1987 {published data only} Clegg HW, Roddey OF, Mauney CU, Swetenburg RL, Martin ES. Rapid diagnosis of streptococcal pharyngitis using enzyme immunoassay. Pediatric Infectious Disease Journal 1987;6(7):696–7.	pediatric'	205	99	Passive	USA	48.2927	0.0349012	0.068405	41.4522	55.1332
Coban, B., Kaplan, H., Topal, B., & Ulku, N. (2013). The sensitivity and the specifity of rapid antigen test in group A streptococcal tonsillopharyngitis.	0-16 years	6310	226	Passive	Turkey; Alanya	3.58162	0.0023394	0.00458514	3.1231	4.04013
Cohen 2012 {published data only} Cohen JF, Chalumeau M, Levy C, Bidet P, Thollot F, Wollner A, et al. Spectrum and inoculum size effect of a rapid antigen detection test for group A streptococcus in children with pharyngitis. PLoS One 2012;7(6):e39085.	3-15	785	285	Passive	France	36.3057	0.0171634	0.0336396	32.9418	39.6697
Cohen DM; Russo ME; Jaggi P; Kline J; Gluckman W; Parekh A. Multicenter Clinical Evaluation of the Novel Alere i Strep A Isothermal Nucleic Acid Amplification Test. Journal of Clinical Microbiology. 53(7):2258-61, 2015 Jul	all ages	481	146	Passive	USA	30.3534	0.0209643	0.0410894	26.2445	34.4624
Cohen, R., de Gouvello, A., Levy, C., de La Rocque, F., Boucherat, M., & Portier, H. (1998). Utilization of rapid diagnostic tests for group A streptococcus and and bacteriologic and clinical correlations with acute angina in general medicine.	All ages	2088	324	Passive	France; Creteil	15.5172	0.00792366	0.0155301	13.9642	17.0703															Figure 3: Prevalence of GAS culture-positive pharyngitis (rectangles), CI lines and pooled prevalence rates (diamond) in non OECD children – passive surveillance only
Cohen, R., Estrangin, E., Lecompte, M. D., Bouhanna, C. A., Wollner, A., Koskas, M., . . . Geslin, P. (1994). Bacterial epidemiology of pharyngitis in pediatric private practice.	Paediatric (age range not stated)	307	113	Passive	France; Creteil	36.8078	0.0275253	0.0539487	31.413	42.2027
Crawford, G., Brancato, F., & Holmes, K. K. (1979). Streptococcal pharyngitis: diagnosis by gram stain.	1-85 years (no age restrictions)	472	49	Passive	USA; Seattle	10.3814	0.0140396	0.0275171	7.62964	13.1331
Crotti, D., D'Annibale, M. L., Ubaldi, M., Fonzo, G., & Medori, M. C. (2002). Pharyngotonsillitis caused by Streptococcus pyogenes: clinical and epidemiological aspects and resistance phenotypes towards macrolides.	>10 years	85	21	Passive	Italy	24.7059	0.0467812	0.0916894	15.5369	33.8748
Dagnelie CF, Touw-Otten FW, Kuyvenhoven MM, Rozenberg-Arska M, de Melker RA: Bacterial flora in patients presenting with sore throat in Dutch general practice. Fam Pract 1993, 10(4):371-377. et al. 1993	4-60	598	194	Passive	Netherlands	32.4415	0.0191443	0.0375222	28.6893	36.1937
Dagnelie, C. F., Bartelink, M. L., van der Graaf, Y., Goessens, W., & de Melker, R. A. (1998). Towards a better diagnosis of throat infections (with group A beta-haemolytic streptococcus) in general practice.	4-60 years	558	183	Passive	Netherlands	32.7957	0.0198742	0.0389527	28.9004	36.691
Daly 1994 {published data only} Daly JA, Korgenski EK, Munson AC, Llausas-Magana E. Optical immunoassay for streptococcal pharyngitis: evaluation of accuracy with routine and mucoid strains associated with acute rheumatic fever outbreak in the intermountain area of the United States. Journal of Clinical Microbiology 1994;32(2):531–	pediatric'	424	68	Passive	USA	16.0377	0.0178209	0.0349284	12.5449	19.5306
Danchin, M. H., Rogers, S., Kelpie, L., Selvaraj, G., Curtis, N., Carlin, J. B., Carapetis, J. R. (2007). Burden of acute sore throat and group A streptococcal pharyngitis in school-aged children and their families in Australia.	All ages	828	10	Active	Australia; Melbourne	1.20773	0.00379604	0.00744011	0.463719	1.95174
de Silva, K. S., et al. (1998). Can group A beta haemolytic streptococcal sore throats be identified clinically?	3-12 years	137	61	Passive	Sri Lanka; Colombo	44.5255	0.0424611	0.0832222	36.2033	52.8478
Della-Latta 1994 {published data only} Della-Latta P, Whittier S, Hosmer M, Agre F. Rapid detection of group A streptococcal pharyngitis in a pediatric population with optical immunoassay. Pediatric Infectious Disease Journal 1994;13(8):742–3.	2-19	690	116	Passive	USA	16.8116	0.0142368	0.0279035	14.0212	19.6019
Diaz-Berenguer, J. A., & Ibrahim, F. (1992). Evaluation of a rapid technique for detecting the type A Streptococcus antigen (Test Pack Strep A).	1-71 years (no age restrictions)	118	16	Passive	Spain; Las Palmas	13.5593	0.0315164	0.0617711	7.38221	19.7364
Ding 2011 {published data only} Ding JY, Wang P. Methods for the rapid screening of group A streptococci: ﬂuorescent in situ hybridization versus immunochromatography. Medical Principles and Practice 2011;20(6):504–8.	0.5-14	630	186	Passive	China	29.5238	0.0181734	0.0356193	25.9619	33.0857
Diz Dios, P., Martinez Vazquez, C., de Vicente y Alvarez, G., Otero Varela, I., Rivas Vilas, F., & Ocampo Hermida, A. (1989). A quick test of latex agglutination for diagnosing streptococcal pharyngitis and predictive value of the clinical picture.	Unclear	160	38	Passive	Spain	23.75	0.0336428	0.0659386	17.1561	30.3439
Dobbs F: A scoring system for predicting group A streptococcal throat infection. Br J Gen Pract 1996, 46(409):461-464.	>3	206	72	Passive	Ireland	34.9515	0.0332214	0.0651127	28.4402	41.4627
Dobkin 1987 {published data only} Dobkin D, Shulman ST. Evaluation of an ELISA for group A streptococcal antigen for diagnosis of pharyngitis. Journal of Pediatrics1987;110(4):566–9.	<16	221	68	Passive	USA	30.7692	0.0310464	0.0608499	24.6842	36.8542
Dogan, M., Aydemir, O., Guner, S. N., Feyzioglu, B., & Baykan, M. (2014). Antibiotic susceptibility of group A B-hemolytic streptococci isolated from tonsillar swab samples in 5-15 years old children.	5-15 years	2599	319	Passive	Turkey; Konya	12.274	0.00643655	0.0126154	11.0124	13.5355
Donatelli, J., et al. "Rapid detection of group A streptococci: comparative performance by nurses and laboratory technologists in pediatric satellite laboratories using three test kits." Journal of clinical microbiology 30.1 (1992): 138-142.	pediatric'	1262	331	Passive	USA	26.2282	0.0123823	0.0242688	23.8013	28.6551
dos Santos, A. G. and E. N. Berezin (2005). Comparative analysis of clinical and laboratory methods for diagnosing streptococcal sore throat.	2-13 years	376	92	Passive	Portugal	24.4681	0.0221703	0.043453	20.1228	28.8134
Drulak 1988 {published data only} Drulak M, Raybould TJ, Yong J, Hsiung D, Smith H, Winston S. Comparison of Visuwell enzyme immunoassay to culture for detection of group A Streptococcus in throat swab specimens. Diagnostic Microbiology & Infectious Disease 1988;11(4):181–7.	all ages	585	100	Passive	USA	17.094	0.0155646	0.030506	14.0434	20.1446
Dunne, E. M., Marshall, J. L., Baker, C. A., Manning, J., Gonis, G., Danchin, M. H., Steer, A. C. (2013). Detection of group a streptococcal pharyngitis by quantitative PCR.	3+ years	127	24	Passive	Australia; Melbourne	18.8976	0.0347391	0.0680874	12.0889	25.7064
Dut R, Kocagoz S: Clinical Signs and Diagnostic Tests in Acute Respiratory Infections. Indian J Pediatr 2016, 83(5):380-385.	<17	931	175	Passive	Turkey	18.797	0.0128043	0.0250959	16.2874	21.3066
Edmond, K. M., Grimwood, K., Carlin, J. B., Chondros, P., Hogg, G. G., & Barnett, P. L. J. (1996). Streptococcal pharyngitis in a paediatric emergency department.	0-18 years	271	57	Passive	Australia; Melbourne	21.0332	0.0247566	0.048522	16.181	25.8854
Eggenberger, K., Christen, J. P., Delarue, C., Frutiger, P., Girardet, P., Godard, C., Wavre, D. (1980). Streptococcal pharyngitis-tonsillitis in Swiss children. Diagnosis and management.	Children >1 year	1116	330	Passive	Switzerland	29.5699	0.0136607	0.0267744	26.8925	32.2473
Egger 1990a {published data only} Egger P, Siegrist CA, Strautmann G, Belli D, Auckenthaler R. Evaluation of two ELISA tests for the rapid detection of group A streptococci. European Journal of Pediatrics 1990; 149(4):256–8.	children'	579	110	Passive	Switzerland	18.9983	0.0163029	0.0319531	15.803	22.1936
Ehrlich, T. P., Schwartz, R. H., Wientzen, R., & Thorne, M. M. (1993). Comparison of an immunochromatographic method for rapid identification of group A streptococcal antigen with culture method.	Children (age range not stated)	351	127	Passive	USA; Virginia (suburban, northern)	36.1823	0.0256487	0.0502705	31.1553	41.2094
Ehsanipour F., Mirghorbani M., Masoumi Asl H., Harandi N.V., Khanaliha K. Comparison of clinical findings and rapid streptococcal antigen detection test in the diagnosis of group a Streptococcal (GAS) pharyngitis. Archives of Clinical Infectious Diseases. 11 (2) (no pagination), 2016	3-16	94	38	Passive	Iran	40.4255	0.0506167	0.099207	30.5048	50.3462
Engel M.E., Cohen K., Gounden R., Kengne A.P., Barth D.D., Whitelaw A.C., Francis V., Badri M., Stewart A., Dale J.B., Mayosi B.M., Maartens G. The Cape Town clinical decision rule for streptococcal pharyngitis in children. Pediatric Infectious Disease Journal. 36 (3) (pp 250-255), 2017	3-15	982	206	Passive	South Africa	20.9776	0.0129926	0.0254651	18.4311	23.5241
Engel, M. E., et al. (2014). Group A streptococcal emm type prevalence among symptomatic children in Cape Town and potential vaccine coverage.	3-15 years	742	160	Passive	South Africa, Cape Town	21.5633	0.0150979	0.0295913	18.6042	24.5225
Eslami ST; Nassirian A; Nassirian H; Hatami E; Sobhani E; Najibpour R. Comparing performance of amoxicillin and intramuscular benzathine penicillin in relieving manifestations of streptococcal pharyngitis in children. Ghana Medical Journal. 48(4):185-8	6-15	571	99	Active	Iran	17.338	0.0158429	0.0310515	14.2329	20.4432
Esposito, S., Blasi, F., Bosis, S., Droghetti, R., Faelli, N., Lastrico, A., & Principi, N. (2004). Aetiology of acute pharyngitis: the role of atypical bacteria.	0.5-14 years	127	24	Passive	italy; Milan	18.8976	0.0347391	0.0680874	12.0889	25.7064															Figure 4: Prevalence of GAS positive-positive pharyngitis (rectangles), CI lines and pooled prevalence rates (diamond) in non OECD children - active surveillance only
Esposito, S., Noviello, S., Ianniello, F., & D'Errico, G. (2001). Short-course therapy with cefaclor for treatment of streptococcal pharyngotonsillitis.	3-12 years	420	120	Passive	Italy; Naples	28.5714	0.0220433	0.0432041	24.251	32.8918
Ezike, E. N., Rongkavilit, C., Fairfax, M. R., Thomas, R. L., & Asmar, B. I. (2005). Effect of using 2 throat swabs vs 1 throat swab on detection of group A streptococcus by a rapid antigen detection test.	5-18 years	363	154	Passive	USA; Detroit	42.4242	0.0259402	0.0508419	37.3401	47.5084
Felsenstein 2014 {published data only} Felsenstein S, Faddoul D, Sposto R, Batoon K, Polanco CM, Dien Bard J. Molecular and clinical diagnosis of group A streptococcal pharyngitis in children. Journal of Clinical Microbiology 2014;52(11):3884–9.	pediatric'	361	58	Passive	USA	16.0665	0.0193274	0.0378811	12.2784	19.8546
Fine, A. M., Nizet, V., & Mandl, K. D. (2013). Participatory medicine: A home score for streptococcal pharyngitis enabled by real-time biosurveillance: a cohort study.	15+ years	48089	11614	Passive	USA; Washington, D.C	24.1511	0.00195173	0.00382532	23.7685	24.5336
Finger 1999 {published data only} Finger R, Ho SH, Ngo TT, Ritchie CD, Nguyen TN. Rapid streptococcal testing in Vietnamese children with pharyngitis. Asia-Paciﬁc Journal of Public Health 1999;11 (1):26–9.	3-16	777	239	Passive	Vietnam	30.7593	0.0165561	0.0324494	27.5144	34.0043
Flores Mateo, G., Conejero, J., Grenzner Martinel, E., Baba, Z., Dicono, S., Echasabal, M., Carrau, M. (2010). [Early diagnosis of streptococcal pharyngitis in paediatric practice: Validity of a rapid antigen detection test].	1-14 years	211	72	Passive	Spain; Barcelona	34.1232	0.03264	0.0639732	27.7259	40.5205
Fontes, Maria Jussara F., et al. "Early diagnosis of streptococcal pharyngotonsillitis: assessment by latex particle agglutination test." Jornal de pediatria 83.5 (2007): 465-470.	1-18	229	54	Passive	Brazil	23.5808	0.0280519	0.0549808	18.0827	29.0789
Foong, H. B., et al. (1992). Streptococcal pharyngitis in a primary care clinic.	12-65 years	106	15	Passive	Malaysia; Kuala Lumpur	14.1509	0.0338538	0.0663522	7.51572	20.7862
Forrer, C. B., & Ellner, P. D. (1979). Distribution of hemolytic streptococci in respiratory specimens.	20+ years	623	181	Passive	USA; New York City	29.053	0.0181894	0.0356506	25.4879	32.618
Forward 2006 {published data only} Forward KR, Haldane D, Webster D, Mills C, Brine C, Aylward D. A comparison between the Strep A Rapid Test Device and conventional culture for the diagnosis of streptococcal pharyngitis. Canadian Journal of Infectious Diseases and Medical Microbiology 2006;17(4):221–3. Fourati 2009 {published data only}	<17	490	118	Passive	Canada	24.0816	0.0193161	0.0378588	20.2958	27.8675
Furst, A., Hasin, M., Imberg, M., Galperin, M., Luzinsky, R., Lustig, T., & Simon, R. (1990). Sore throat: an analysis of medical management in a community clinic.	<4 years	85	11	Passive	Israel; Jerusalem District	12.9412	0.0364069	0.0713562	5.80555	20.0768
Gerber 1997 {published data only} Gerber MA, Tanz RR, Kabat W, Dennis E, Bell GL, Kaplan EL, et al. Optical immunoassay test for group A beta-hemolytic streptococcal pharyngitis. An ofﬁce-based, multicenter investigation. JAMA 1997;277(11):899–903.	1-51 years	1130	655	Passive	USA	57.9646	0.0146842	0.0287805	55.0866	60.8426
Gerber, M. A., et al. (1988). The group A streptococcal carrier state. A reexamination.	2-25 years	187	149	Passive	USA	79.6791	0.0294254	0.0576727	73.9119	85.4464															Figure 5: Prevalence of asymptomatic GAS carriage (rectangles), CI lines and pooled prevalence rates (diamond) in OECD populations
Gerber, M. A., Randolph, M. F., & Chanatry, J. (1986). Antigen detection test for streptococcal pharyngitis: Evaluation of sensitivity with respect to true infections.	2-25 years	313	257	Passive	USA; Connecticut, Danbury	82.1086	0.0216643	0.0424612	77.8625	86.3547
Gharagozloo, R., et al. (1976). Microbiological and epidemiological study of streptococcal sore throat at a children's clinic: a one-year study.	Children (age range not stated)	578	86	Passive	Iran	14.8789	0.0148027	0.0290127	11.9776	17.7802
Gieseker 2002a {published data only} Gieseker KE,MackenzieT,RoeMH,Todd JK.Comparison of two rapid Streptococcus pyogenes diagnostic tests with a rigorous culture standard. PediatricInfectious Disease Journal 2002;21(10):922–7.	children'	302	94	Passive	USA	31.1258	0.0266431	0.0522196	25.9039	36.3478
Gieseker, K. E., Roe, M. H., MacKenzie, T., & Todd, J. K. (2003). Evaluating the American Academy of Pediatrics diagnostic standard for Streptococcus pyogenes pharyngitis: backup culture versus repeat rapid antigen testing.	Children (age range not stated)	887	210	Passive	USA; Colorado, Denver	23.6753	0.0142731	0.0279748	20.8778	26.4728
Glezen, W. P., Clyde Jr, W. A., Senior, R. J., Sheaffer, C. I., & Denny, F. W. (1967). Group a streptococci. Mycoplasmas, and viruses associated with acute pharyngitis.	No age limits	1430	526	Passive	USA; North Carolina, Chapel Hill	36.7832	0.0127518	0.0249932	34.2839	39.2825
Gonsu HK; Bomki CM; Djomou F; Toukam M; Ndze VN; Lyonga EE; Mbakop CD; Koulla-Shiro S. A comparative study of the diagnostic methods for Group A streptococcal sore throat in two reference hospitals in Yaounde, Cameroon. The Pan African medical journal. 20:139, 2015	3-72	71	16	Passive	Cameroon	22.5352	0.0495854	0.0971856	12.8167	32.2538
Gray, S., Lennon, D., Anderson, P., Stewart, J., & Farrell, E. (2013). Nurse-led school-based clinics for skin infections and rheumatic fever prevention: results from a pilot study in South Auckland.	4-13 years	337	94	Active	New Zealand; Counties Manukau	27.8932	0.0244299	0.0478818	23.105	32.6814
Grimprel, E., Anjak, I., Vu-Thien, H., Moissenet, D., Quinet, B., & Begue, P. (1996). Epidemiology of group A streptococcal pharyngitis in children: A 12 months study performed at the outpatient clinic of Trousseau children's Hospital, Paris, France	2-15 years	172	46	Passive	France; Paris	26.7442	0.0337498	0.0661484	20.1293	33.359
Gunnarsson, R. K., Holm, S. E., & Soderstrom, M. (1997). The prevalence of beta-haemolytic streptococci in throat specimens from healthy children and adults. Implications for the clinical value of throat cultures.	All ages	435	84	Passive	Sweden; Elfsborg County	19.3103	0.018926	0.0370943	15.6009	23.0198
Gur E, Akkus S, Arvas A, Guzeloz S, Can G, Diren S, Ercan O, Cifcili S, Ilter O: Prevalence of positive throat cultures for group A beta-hemolytic streptococci among school children in Istanbul. Indian Pediatr 2002, 39(6):569-573.	6-16	422	70	Active	Turkey	16.5877	0.0181072	0.0354895	13.0387	20.1366
Gurol, Yesim, et al. "The sensitivity and the specifity of rapid antigen test in streptococcal upper respiratory tract infections." International journal of pediatric otorhinolaryngology 74.6 (2010): 591-593.	0-90	453	79	Passive	Turkey	17.4393	0.017828	0.0349422	13.9451	20.9335
Guthrie, R. M., Ruoff, G. E., Rofman, B. A., Ginsberg, D., Karp, R. R., Brown, S. M., & Shulz, G. A. (1988). Aetiology of acute pharyngitis and clinical response to empirical therapy with erythromycin versus amoxicillin	All ages	189	16	Passive	USA; Colombus, Philidelphia and Kalamazoo	8.46561	0.0202484	0.0396861	4.497	12.4342
Habibollah S., Jain N. Antibiotic use in acute pharyngitis in children. Archives of Disease in Childhood. Conference: Annual Conference of the Royal College of Paediatrics and Child Health, RCPCH 2016. United Kingdom. Conference Start: 20160426. Conference End: 20160428. 101 (pp A37-A38), 2016. Date of Publication: April 2016	1-15	40	7	Passive	UK	17.5	0.0600781	0.117751	5.72491	29.2751
Hall 2004 {published data only} Hall MC, Kieke B, Gonzales R, Belongia EA.Spectrum bias of a rapid antigen detection test for group A beta-hemolytic streptococcal pharyngitis in a pediatric population. Pediatrics 2004;114(1):182–6.	children'	561	152	Passive	USA	27.0945	0.0187646	0.0367779	23.4167	30.7723
Harris, R., Paine, D., Wittler, R., & Bruhn, F. (1995). Impact on empiric treatment of group A streptococcal pharyngitis using an optical immunoassay.	2-18 years	519	114	Passive	USA; Colorado	21.9653	0.0181731	0.0356186	18.4035	25.5272
Hart, A. P., Buck, L. L., Morgan, S., Saverio, S., & McLaughlin, J. C. (1997). A comparison of the BioStar Strep A OIA rapid antigen assay, group A Selective Strep Agar (ssA), and Todd-Hewitt broth cultures for the detection of group A Streptococcus in an outpatient family practice setting.	All ages	263	31	Passive	USA; New Mexico	11.7871	0.0198834	0.0389708	7.88999	15.6842
Hashigucci, K., & Matsunobu, T. (2003). Etiology of acute pharyngitis in adults: The presence of viruses and bacteria.	Adults (age range not stated)	56	6	Passive	Japan; assume Tokyo	10.7143	0.0413313	0.0810078	2.61351	18.8151
Haverkorn, M. J., Valkenburg, H. A., & Goslings, W. R. O. (1971). Streptococcal pharyngitis in the general population. I. A controlled study of streptococcal pharyngitis and its complications in the Netherlands.	All ages	1159	624	Passive	Netherlands	53.8395	0.0146435	0.0287007	50.9694	56.7096
Hayden, G. F., Murphy, T. F., & Hendley, J. O. (1989). Non-group A streptococci in the pharynx: Pathogens or innocent bystanders?	5-19 years	150	58	Passive	USA; Military base - Ohio	38.6667	0.0397623	0.0779326	30.8734	46.4599
Heelan JS, Wilbur S, Depetris G, Letourneau C.Heelan JS, Wilbur S, Depetris G, Letourneau C: Rapid antigen testing for group A Streptococcus by DNA probe. Diagn Microbiol Infect Dis 1996, 24(2):65-69. for group A Streptococcus by DNA probe. Diagn Microbiol Infect Dis. 1996;24(2):65–69	all ages	318	81	Passive	USA	25.4717	0.024433	0.0478877	20.6829	30.2605
Heggie, A. D., Jacobs, M. R., Linz, P. E., Han, D. P., Kaplan, E. L., & Boxerbaum, B. (1992). Prevalence and characteristics of pharyngeal group A beta-hemolytic streptococci in US Navy recruits receiving benzathine penicillin prophylaxis.	Adults (age range not stated)	11379	91	Passive	USA; Navy recruits	0.799719	0.000834974	0.00163652	0.636067	0.963371
Higgins, P. M. (1992). Streptococcal pharyngitis in general practice. 1. Some unusual features of the epidemiology.	All ages	133	56	Passive	UK; Kent	42.1053	0.0428116	0.0839093	33.7143	50.4962
Hjortdahl, P., Laerum, E., & Mowinckel, P. (1988). Clinical assessment of pharyngitis in general practice.	≥1 year	225	56	Passive	Norway; Oslo	24.8889	0.0288246	0.0564952	19.2394	30.5384
Hoffmann S: An algorithm for a selective use of throat swabs in the diagnosis of group A streptococcal pharyngo-tonsillitis in general practice. Scand J Prim Health Care 1992, 10(4):295-300. et al.1992	All ages	1783	541	Passive	Denmark	30.3421	0.0108876	0.0213393	28.2082	32.4761
Hoffmann, S., & Henrichsen, J. (1987). Detection of group A streptococcal antigen from throat swabs by use of a latex agglutination test kit in general practice.	All ages	468	197	Passive	Denmark	42.094	0.0228218	0.0447298	37.621	46.567
Hofkosh D, Wald ER, Chiponis DM. Prevalence of beta hemolytic streptococci in childhood pharyngitis. South Med J 1988, 81(3):329 –331.	3-15	929	189	Passive	United States	20.3445	0.0132076	0.0258864	17.7558	22.9331
Holmberg, S. D., & Faich, G. A. (1983). Streptococcal pharyngitis and acute rheumatic fever in Rhode Island.	All ages	18286	3134	Passive	USA; Rhode Island	17.1388	0.0027868	0.00546204	16.5926	17.685
Huck, W., Reed, B. D., French, T., & Mitchell, R. S. (1989). Comparison of the Directigen 1-2-3 Group A Strep Test with culture for detection of group A beta-hemolytic streptococci.	≥1 year	924	243	Passive	USA; Salt Lake City	26.2987	0.0144833	0.0283868	23.46	29.1374
Humair JP, Revaz SA, Bovier P, Stalder H: Management of acute pharyngitis in adults: reliability of rapid streptococcal tests and clinical findings. Arch Intern Med 2006, 166(6):640-644.	15-65	372	140	Passive	Switzerland	37.6344	0.0251185	0.0492313	32.7113	42.5575
Ivaska L., Niemela J., Lempainen J., Osterback R., Waris M., Vuorinen T., Hytonen J., Rantakokko-Jalava K., Peltola V. Aetiology of febrile pharyngitis in children: Potential of myxovirus resistance protein A (MxA) as a biomarker of viral infection. Journal of Infection. 74 (4) (pp 385-392), 2017	1-16	83	18	Passive	Finland	21.6867	0.0452351	0.0886592	12.8208	30.5527															Note that none of the studies populations included minority groups, except Nicolle et al. which was based in remote indigenous Canadian communities and Spitzer, which included Orthodox Jews as one third of the study population.
Joachim, Laure, Dioclecio Campos, and Pierre R. Smeesters. "Pragmatic scoring system for pharyngitis in low-resource settings." Pediatrics 126.3 (2010): e608-e614.	<16	220	56	Passive	Brazil	25.4545	0.0293685	0.0575612	19.6984	31.2107															Peters and Carlson observed populations in military settlements.
Johansson L, Mansson NO: Rapid test, throat culture and clinical assessment in the diagnosis of tonsillitis. Fam Pract 2003, 20(2):108-111. L, Mansson NO (2003) Rapid test, throat culture and clinical assessment in the diagnosis of tonsillitis. Fam Pract 20: 108–111	>3 -adults	169	53	Passive	Sweden	31.3609	0.0356892	0.0699496	24.366	38.3559
Jonckheer, T., Goossens, H., De Donder, M., Levy, J., & Butzler, J. P. (1986). Evaluation of the direct detection of group A beta-hemolytic streptococcal antigen in a pediatric population: comparison with the traditional culture technique.	0-15 years	1907	344	Passive	Belguim; Brussels	18.0388	0.00880507	0.0172576	16.313	19.7646
Kamm, W., & Bille, J. (1985). Evaluation of a rapid latex agglutination test (Directigen) for the direct detection of group A streptococci from throat swabs.	All ages	229	46	Passive	Germany	20.0873	0.0264759	0.0518919	14.8981	25.2765															Figure 6: Prevalence of asymptomatic GAS carriage (rectangles), CI lines and pooled prevalence rates (diamond) in non OECD populations
Kanji K., Saatci D., Rao G.G., Khanna P., Bassett P., Williams B., Khan M. Antibiotics for tonsillitis: Should the emergency department emulate general practice? Journal of Clinical Pathology. 69 (9) (pp 834-836), 2016	all ages	66	10	Passive	UK	15.1515	0.0441345	0.086502	6.50131	23.8017
Kaplan, E. L., et al. (1979). Significance of quantitative salivary cultures for group A and non-group A and non-group A beta-hemolytic streptococci in patients with pharyngitis and in their family contacts.	1-29 years	86	50	Passive	USA	58.1395	0.0531972	0.104265	47.7131	68.566
Kaplan, E. L., Wotton, J. T., & Johnson, D. R. (2001). Dynamic epidemiology of group A streptococcal serotypes associated with pharyngitis.	All ages	655	237	Passive	USA; semi-closed community	36.1832	0.0187759	0.0368001	32.5032	39.8632
Karabay, O., Ekerbicer, H., & Yilmaz, F. (2005). Efficacy of throat gargling for detection of group a beta-hemolytic streptococcus.	12+ years	601	61	Passive	Turkey; Bolu	10.1498	0.0123183	0.0241434	7.73541	12.5641
Keahey L, Bulloch B, Jacobson R, Tenenbein M, Kabani A: Diagnostic accuracy of a rapid antigen test for GABHS performed by nurses in a pediatric ED. Am J Emerg Med 2002, 20(2):128-130.	5-16	165	75	Passive	Canada	45.4545	0.0387638	0.0759756	37.857	53.0521
Kellogg, J. A., Landis, R. C., Nussbaum, A. S., & Bankert, D. A. (1987). Performance of an enzyme immunoassay test and anaerobic culture for detection of group A streptococci in a pediatric practice versus a hospital laboratory	0-19 years	358	112	Passive	UK; York	31.2849	0.0245048	0.0480286	26.4821	36.0878
Kellogg, James A., et al. "Detection of group a streptococci by aerobic culture and a new simplified immunoassay in three pediatric practices and a hospital laboratory." Journal of clinical laboratory analysis 5.5 (1991): 367-371.	children'	1035	444	Passive	USA	42.8986	0.0153842	0.0301525	39.8833	45.9138
Khosravi A.D., Ebrahimifard N., Shamsizadeh A., Shoja S. Isolation of Streptococcus pyogenes from children with pharyngitis and emm type analysis. Journal of the Chinese Medical Association. 79 (5) (pp 276-280), 2016	2-14	1000	25	Passive	Iran	2.5	0.0049371	0.00967655	1.53235	3.46765
Kim 2009 {published data only} Kim S. The evaluation of SD Bioline Strep A rapid antigen test in acute pharyngitis in pediatric clinics. Korean Journal Of Laboratory Medicine 2009;29(4):320–3.	children'	293	195	Passive	S. Korea	66.5529	0.0275632	0.0540228	61.1506	71.9552
Kim, S., & Yong Lee, N. (2004). Antibiotic resistance and genotypic characteristics of group a streptococci associated with acute pharyngitis in Korea.	2-12 years	246	125	Passive	South Korea; Jinju	50.813	0.0318746	0.0624731	44.5657	57.0603
Kolukirik M; Yilmaz M; Ince O; Ketre C; Tosun AI; Ince BK. Development of a fast and low-cost qPCR assay for diagnosis of acute gas pharyngitis. Annals of Clinical Microbiology & Antimicrobials. 15(1):46, 2016 Aug 08.	5-12	687	204	Passive	Turkey	29.6943	0.0174323	0.0341666	26.2777	33.111
Komaroff, A. L., Pass, T. M., Aronson, M. D., Ervin, C. T., Cretin, S., Winickoff, R. N., & Branch, W. T., Jr. (1986). The prediction of streptococcal pharyngitis in adults	16+ years	693	67	Passive	USA; Rhode Island and Boston	9.66811	0.011226	0.0220025	7.46786	11.8684
Koshi G, Myers RM: Streptococcal disease in children in Southern India. Indian J Pathol Bacteriol 1971, 14(1):17-23.	0-15	248	34	Passive	India	13.7097	0.0218408	0.0428072	9.42896	17.9904
Krober, M. S., Bass, J. W., & Michels, G. N. (1985). Streptococcal pharyngitis. Placebo-controlled double-blind evaluation of clinical response to penicillin therapy.	6-17 years	44	26	Passive	USA; Hawaii and Washington	59.0909	0.0741215	0.145275	44.5634	73.6184
Küçük 2014 {published data only} Küçük O, Biçer S, Giray T, Cöl D, Erdag GC, Gürol Y, et al. Validity of rapid antigen detection testing in group A beta-hemolytic streptococcal tonsillopharyngitis. Indian Journal of Pediatrics 2014;81(2):138–42.	0-17	892	215	Passive	Turkey	24.1031	0.0143208	0.0280682	21.2963	26.91
Kucuk, O., Bicer, S., Giray, T., Col, D., Erdag, G. C., Gurol, Y., Vitrinel, A. (2014). Validity of rapid antigen detection testing in group a beta-hemolytic streptococcal tonsillopharyngitis.	<18 years	892	215	Passive	Turkey (assume Istambul)	24.1031	0.0143208	0.0280682	21.2963	26.91
Kuhn, S., Davies, H. D., Katzko, G., Jadavji, T., & Church, D. L. (1999). Evaluation of the Strep A OIA assay versus culture methods: ability to detect different quantities of group A Streptococcus.	2-18 years	363	132	Passive	Canada; Calgary, Alberta	36.3636	0.0252484	0.0494859	31.4151	41.3122
Kumar, R., et al. (2009). Epidemiology of group A streptococcal pharyngitis & impetigo: a cross-sectional & follow up study in a rural community of northern India.	5-15 years	1340	62	Active	India; Raipur Rani Block, Haryana	4.62687	0.00573858	0.0112474	3.50213	5.75161
Kurtz 2000 {published data only} Kurtz B, Kurtz M, Roe M, Todd J. Importance of inoculum size and sampling effect in rapid antigen detection for diagnosis of Streptococcus pyogenes pharyngitis. Journal of Clinical Microbiology 2000;38(1):279–81.	4-15	537	198	Passive	USA	36.8715	0.0208195	0.0408055	32.791	40.9521
Laubscher, B., van Melle, G., Dreyfuss, N., & de Crousaz, H. (1995). Evaluation of a new immunologic test kit for rapid detection of group A streptococci, the Abbott Testpack Strep A plus.	Children (age range not stated)	454	118	Passive	Switzerland; Lausanne	25.9912	0.0205839	0.0403436	21.9568	30.0256
Levin, R. M., Grossman, M., Jordan, C., Ticknor, W., Barnett, P., & Pascoe, D. (1988). Group A streptococcal infection in children younger than three years of age.	>3 years	758	35	Passive	USA	4.61741	0.00762253	0.0149399	3.12343	6.1114
Lewey 1988 {published data only} LeweyS,WhiteCB,Lieberman MM,Morales E.Evaluation of the throat culture as a follow-up for an initially negative enzyme immunosorbent assay rapid streptococcal antigen detection test. Pediatric Infectious Disease Journal 1988;7 (11):765–9.	1-21	264	55	Passive	USA	20.8333	0.0249947	0.0489888	15.9345	25.7322
Lieu, T. A., Fleisher, G. R., & Schwartz, J. S. (1986). Clinical performance and effect on treatment rates of latex agglutination testing for streptococcal pharyngitis in an emergency department.	0-19 years	556	216	Passive	USA; Philidelphia	38.8489	0.0206707	0.0405137	34.7975	42.9003
Lieu, T. A., Fleisher, G. R., & Schwartz, J. S. (1988). Clinical evaluation of a latex agglutination test for streptococcal pharyngitis: performance and impact on treatment rates	1-19 years	255	73	Passive	USA; Philidelphia	28.6275	0.0283065	0.0554798	23.0795	34.1754
Lin, M. H., et al. (2003). Epidemiological and clinical features of group A Streptococcus pharyngitis in children.	1-15 years	1175	252	Passive	Taiwan; Taipei	21.4468	0.0119741	0.0234689	19.0999	23.7937
Lin, M. H., et al. (2003). Predictive value of clinical features in differentiating group A beta-hemolytic streptococcal pharyngitis in children.	1 - 15 years	442	120	Passive	Taiwan; Taipei	27.1493	0.0211536	0.0414604	23.0033	31.2954
Lindbaek, M., Hoiby, E. A., Lermark, G., Steinsholt, I. M., & Hjortdahl, P. (2004). Which is the best method to trace group A streptococci in sore throat patients: culture or GAS antigen test?	All ages	306	127	Passive	Norway; Stokke and Kongsberg	41.5033	0.0281674	0.055207	35.9826	47.024
Little, P., Hobbs, F. D., Mant, D., McNulty, C. A., Mullee, M., et al. (2012). Incidence and clinical variables associated with streptococcal throat infections: a prospective diagnostic cohort study.	5+ years	597	204	Passive	England; South and Central areas	34.1709	0.0194111	0.038045	30.3664	37.9754
Llor C, Madurell J, Balague-Corbella M, Gomez M, Cots JM: Impact on antibiotic prescription of rapid antigen detection testing in acute pharyngitis in adults: A randomised clinical trial. Br J Gen Pract 2011, 61(586):e244-e251. C, Madurell J, Balague-Corbella M, Gomez M, Cots JM (2011) Impact on antibiotic prescription of rapid antigen detection testing in acute pharyngitis in adults: a randomise…	14-60	562	88	Passive	Spain	15.6584	0.0153294	0.0300451	12.6538	18.6629
Llor, C., Calvino, O., Hernandez, S., Crispi, S., Perez-Bauer, M., Fernandez, Y., Cots, J. M. (2009). Repetition of the rapid antigen test in initially negative supposed streptococcal pharyngitis is not necessary in adults.	14+ years	222	55	Passive	Spain; Tarragona	24.7748	0.0289741	0.0567882	19.096	30.4536
Llor, C., Hernandez Anadon, S., Gomez Bertomeu, F. F., Santamaria Puig, J. M., Calvino Dominguez, O., & Fernandez Pages, Y. (2008). [Validation of a rapid antigenic test in the diagnosis of pharyngitis caused by group a beta-haemolytic Streptococcus].	14+ years	182	40	Passive	Spain	21.978	0.030695	0.060161	15.9619	27.9941
Macknin 1988 {published data only} Macknin ML, Indich N, Easley KA, Imrie R, Shapiro DJ. Comparison of two rapid diagnostic tests for group A streptococcus. Pediatric Infectious Disease Journal 1988;7 (10):735–6. Maltezou 2008 {published data only}	2-18	120	59	Passive	USA	49.1667	0.0456372	0.0894473	40.2219	58.1114
Maltezou, Helen C., et al. "Evaluation of a rapid antigen detection test in the diagnosis of streptococcal pharyngitis in children and its impact on antibiotic prescription." Journal of antimicrobial Chemotherapy 62.6 (2008): 1407-1412.	2-14	441	121	Passive	Greece	27.4376	0.0212476	0.0416445	23.2732	31.6021
Mazur, E., Bochynska, E., Kochanska, E., & Koziol-Montewka, M. (2011). Utility of clinical differentiation and microbiological examination for appropriate antibiotic therapy of acute pharyngotonsillitis in children.	3-14 years	42	21	Passive	Poland	50	0.0771517	0.151215	34.8785	65.1215
Mazur, Elżbieta, et al. "Empirical validation of Polish guidelines for the management of acute streptococcal pharyngitis in children." International journal of pediatric otorhinolaryngology 78.1 (2014): 102-106.	2-15	90	45	Passive	Poland	50	0.0527046	0.103299	39.6701	60.3299
McDonald, M., Brown, A., Edwards, T., Hope, A., Amu, M., Morey, F., . . . Carapetis, J. R. (2007). Apparent contrasting rates of pharyngitis and pyoderma in regions where rheumatic heart disease is highly prevalent.	All ages	145	1	Active	Australia; Central Aust. Indigenous Community	0.689655	0.00687273	0.0134703	-0.657375	2.03669
McIsaac 2004 {published data only} McIsaac WJ, Kellner JD, Aufricht P, Vanjaka A, Low DE. Empirical validation of guidelines for the management of pharyngitis in children and adults. JAMA 2004;291(13): 1587–95.	3-69	787	228	Passive	Canada	28.9708	0.01617	0.0316927	25.8015	32.14
McIsaac WJ, Goel V, To T, Low DE: The validity of a sore throat score in family practice. CMAJ 2000, 163(7):811-815	all ages	600	102	Passive	Canada	17	0.0153351	0.0300563	13.9944	20.0056
McIsaac WJ, Kellner JD, Aufricht P, Vanjaka A, Low DE: Empirical validation of guidelines for the management of pharyngitis in children and adults.[Erratum appears in JAMA. 2005 Dec 7;294(21):2700]. JAMA 2004, 291(13):1587-1595.	3-69	787	228	Passive	Canada	28.9708	0.01617	0.0316927	25.8015	32.14
McIsaac WJ, White D, Tannenbaum D, Low DE: A clinical score to reduce unnecessary antibiotic use in patients with sore throat. CMAJ Canadian Medical Association Journal 1998, 158(1):75-83.	3-76	521	72	Passive	Canada	13.8196	0.0151193	0.0296334	10.8562	16.7829
McMillan, J. A., Sandstrom, C., Weiner, L. B., Forbes, B. A., Woods, M., Howard, T., Winkelman, J. W. (1986). Viral and bacterial organisms associated with acute pharyngitis in a school-aged population.	4-18 years	320	129	Passive	USA; Camillus - New York	40.3125	0.0274212	0.0537446	34.938	45.687
McMillan, J. A., Weiner, L. B., Higgins, A. M., & Lamparella, V. J. (1993). Pharyngitis associated with herpes simplex virus in college students.	Adults - young?	6016	169	Passive	USA; Sycamore - New York	2.80918	0.00213034	0.00417538	2.39164	3.22671
Meier, F. A., Howland, J., Johnson, J., & Poisson, R. (1990). Effects of a rapid antigen test for group A streptococcal pharyngitis on physician prescribing and antibiotic costs.	All ages	311	31	Passive	USA; New Bedford - Massachusetts	9.96785	0.0169871	0.0332941	6.63843	13.2973
Menon, T., et al. (2004). Group A streptococcal infections of the pharynx in a rural population in south India.	5-14 years	80	8	Active	India; Orathur	10	0.033541	0.0657392	3.42608	16.5739
Mezghani Maalej, S., et al. (2010). Childhood pharyngitis in Sfax (Tunisia): epidemiology and utility of a rapid streptococcal test.	2 - 10 years	504	166	Passive	Tunisia	32.9365	0.0209347	0.0410312	28.8334	37.0396
Middleton, D. B., D'Amico, F., & Merenstein, J. H. (1988). Standardized symptomatic treatment versus penicillin as initial therapy for streptococcal pharyngitis.	4-29 years	371	123	Passive	USA; Pittsburg - Pennsylvania	33.1536	0.0244409	0.0479033	28.3633	37.944
Milatovic, D., & Knauer, J. (1989). Cefadroxil versus penicillin in the treatment of streptococcal tonsillopharyngitis.	3 months -18 years	300	269	Passive	Germany; München	89.6667	0.0175742	0.0344448	86.2222	93.1111
Mistik S; Gokahmetoglu S; Balci E; Onuk FA. Sore throat in primary care project: a clinical score to diagnose viral sore throat. Family Practice. 32(3):263-8, 2015 Jun	3-85	624	116	Passive	Turkey	18.5897	0.0155734	0.0305233	15.5374	21.6421
Moyer, N. P., Quinn, P. J., & Showalter, C. A. (1990). Evaluation of the Directigen 1,2,3 Group A Strep Test for diagnosis of streptococcal pharyngitis.	7 months - 16 years	324	104	Passive	USA; Iowa City	32.0988	0.0259364	0.0508345	27.0153	37.1822
Mzoughi, R., et al. (2004). Group A streptococci in children with acute pharyngitis in Sousse, Tunisia.	2-8 years	474	84	Passive	Tunisia; Sousse	17.7215	0.017539	0.0343758	14.2839	21.1591
Nakamura, S., Kawamura, I., Murai, T., Inazumi, Y., & Ebisawa, I. (1990). Isolation of group A streptococci from pharyngitis patients of all ages--studies from the clinical and epidemiological standpoint.	Unclear	279	85	Passive	Japan; Yokohama	30.4659	0.0275552	0.0540073	25.0652	35.8667
Nandi, S., et al. (2001). Group A streptococcal sore throat in a periurban population of northern India: a one-year prospective study.	5-15 years	536	111	Active	India; Chandigarh	20.709	0.0175028	0.034305	17.2785	24.1395
Needham, C. A., McPherson, K. A., & Webb, K. H. (1998). Streptococcal pharyngitis: impact of a high-sensitivity antigen test on physician outcome.	All ages	465	116	Passive	UK	24.9462	0.0200661	0.0393288	21.0134	28.8791
Nerbrand C, Jasir A, Schalen C: Are current rapid detection tests for Group A Streptococci sensitive enough? Evaluation of 2 commercial kits. Scand J Infect Dis 2002, 34(11):797-799.C, Jasir A, Schalen C (2002) Are current rapid detection tests for Group A Streptococci sensitive enough? Evaluation of 2 commercial kits. Scand J Infect Dis 34: 797–799	all ages	536	82	Passive	Sweden	15.2985	0.0155485	0.0304744	12.2511	18.346
Noorbakhsh, S., et al. (2011). Immunoasssay chromatographic antigen test for rapid diagnosis of group a beta hemolytic streptococcus pharyngitis in children: A cross/ sectional study.	0-14 years	87	15	Passive	Iran; Rudbar	17.2414	0.0404979	0.0793745	9.30393	25.1788
Nussinovitch, M., Finkelstein, Y., Amir, J., & Varsano, I. (1999). Group A beta-hemolytic streptococcal pharyngitis in preschool children aged 3 months to 5 years.	3 months - 5 years	415	61	Passive	Israel; Petah Tiqva	14.6988	0.0173818	0.0340677	11.292	18.1056
Ogay, K., & Bille, J. (1986). Rapid coagglutination test for the direct detection of group A streptococci from throat swabs.	Unclear	307	66	Passive	Switzerland; Lausanne	21.4984	0.0234462	0.0459538	16.903	26.0937
Orda U; Mitra B; Orda S; Fitzgerald M; Gunnarsson R; Rofe G; Dargan A. Point of care testing for group A streptococci in patients presenting with pharyngitis will improve appropriate antibiotic prescription. Emergency Medicine Australasia. 28(2):199-204, 2016 Apr.	3-15	101	26	Passive	Australia	25.7426	0.0435046	0.0852675	17.2158	34.2693
Otero, J. R., Reyes, S., & Noriega, A. R. (1983). Rapid diagnosis of group A streptococcal antigen extracted directly from swabs by an enzymatic procedure and used to detect pharyngitis.	6 months - 7 years	538	55	Passive	Spain (assume Madrid)	10.223	0.0130612	0.0255994	7.66311	12.783
Palla, A. H., et al. (2012). Over prescription of antibiotics for adult pharyngitis is prevalent in developing countries but can be reduced using McIsaac modification of Centor scores: a cross-sectional study.	14-65 years	137	6	Passive	Pakistan; Karachi	4.37956	0.0174836	0.0342672	0.952843	7.80628
Patel, K., Chittom, A. L., Toshniwal, R., & Kocka, F. E. (1987). Rapid commercial test for direct detection of group A streptococci in throat swabs.	All ages	1016	178	Passive	USA (assume Chicago)	17.5197	0.0119259	0.0233744	15.1823	19.8571
Penalba Citores, A. C., Riano Mendez, B., Maranon Pardillo, R., Miguez Navarro, C., Vazquez Lopez, P., Guerrero Soler, M. M., & Merello Godino, C. (2007). Incidence of streptococcal pharyngitis.	<2 years	675	85	Passive	Spain	12.5926	0.0127697	0.0250281	10.0898	15.0954
Penney C., Porter R., O'Brien M., Daley P. Operator Influence on Blinded Diagnostic Accuracy of Point-of-Care Antigen Testing for Group A Streptococcal Pharyngitis. Canadian Journal of Infectious Diseases and Medical Microbiology. 2016 (no pagination), 2016	children'	147	59	Passive	Canada	40.1361	0.0404288	0.0792391	32.2121	48.06
Pichichero, M. E., Disney, F. A., Talpey, W. B., Green, J. L., Francis, A. B., Roghmann, K. J., & Hoekelman, R. A. (1987). Adverse and beneficial effects of immediate treatment of Group A beta-hemolytic streptococcal pharyngitis with penicillin.	4-18 years	142	114	Passive	USA; Rochester - New York	80.2817	0.0333887	0.0654406	73.7376	86.8257
Pitetti, R. D., Drenning, S. D., & Wald, E. R. (1998). Evaluation of a new rapid antigen detection kit for group A beta-hemolytic streptococci.	1-18 years	233	73	Passive	USA; Pittsburg - Pennsylvania	31.3305	0.030387	0.0595574	25.3747	37.2862
Pockett, C. R., & Thompson, G. C. (2011). Adherence of families to a group a streptococcal pharyngitis protocol used in a pediatric emergency department.	2-17 years	309	100	Passive	Canada; Edmonton	32.3625	0.0266155	0.0521655	27.1459	37.579
Poses, R. M., Cebul, R. D., Collins, M., & Fager, S. S. (1985). The accuracy of experienced physicians' probability estimates for patients with sore throats. Implications for decision making.	17-36 years	308	15	Passive	USA; Pennsylvania - Philidelphia	4.87013	0.0122646	0.0240382	2.46631	7.27395
Principi, N., Marchisio, P., Calanchi, A., Onorato, J., Plebani, A., Reali, E., et al. (1990). Streptococcal pharyngitis in Italian children: epidemiology and treatment with miocamycin.	5 months - 14 years	865	230	Passive	Italy (multicentre)	26.5896	0.015022	0.0294425	23.6453	29.5338
Razongles, P., & Bastien, P. (1993). Use of rapid beta-hemolytic strept testing in the office-based treatment of pharyngitis.	3-72 years	304	48	Passive	France	15.7895	0.0209137	0.04099	11.6905	19.8885
Reed BD, Huck W, French T: Diagnosis of group A beta-hemolytic Streptococcus using clinical scoring criteria, Directigen 1-2-3 group A streptococcal test, and culture. Arch Intern Med 1990, 150(8):1727-1732. et al. 1990	All ages	806	202	Passive	United States	25.062	0.0152648	0.0299185	22.0702	28.0539
Regueras, De Lorenzo G., et al. "Use of the rapid antigen technique in the diagnosis of Streptococcus pyogenes pharyngotonsillitis." Anales de pediatria (Barcelona, Spain: 2003). Vol. 77. No. 3. 2012.	2-14	192	74	Passive	Spain	38.5417	0.0351241	0.0688419	31.6575	45.4259
Reichwein, B., Jungkind, D., Guardiani, M., Gilbert, R., Prosswimmer, G., & Amadio, P. (1986). Comparison of two rapid latex agglutination methods for detection of group A streptococcal pharyngitis.	All ages	404	77	Passive	USA; Philidelphia	19.0594	0.019541	0.0382997	15.2294	22.8894
Rimoin, A. W., et al. (2005). Evaluation of the WHO clinical decision rule for streptococcal pharyngitis.	<13 years	1882	518	Passive	Brazil, Egypt, Croatia	29.0358	0.0074706	0.0146421	27.5715	30.5
Rimoin, A. W., et al. (2010). The utility of rapid antigen detection testing for the diagnosis of streptococcal pharyngitis in low-resource settings.	2-12 years	2472	710	Passive	Brazil, Egypt, Croatia, Lativa	28.7217	0.00910038	0.0178364	26.938	30.5053
Roe, M., Kishiyama, C., Davidson, K., Schaefer, L., & Todd, J. (1995). Comparison of biostar Strep A OIA optical immune assay, Abbott TestPack plus Strep A, and culture with selective media for diagnosis of group A streptococcal pharyngitis.	Children (age range not stated)	500	151	Passive	USA; Denver - Colorado	30.2	0.0205327	0.0402434	26.1757	34.2243
Romero-Vivas, J., Betriu, C., Sanchez, M. L., Herranz, B., & Picazo, J. J. (1995). Beta-lactamase producing bacteria in the pharyngeal flora of patients with acute pharyngitis.	Unclear	58	25	Passive	Spain; Madrid	43.1034	0.0650257	0.127448	30.3586	55.8482
Rotta, J., Duben, J., Jedlicka, F., Havlickova, H., Tumova, B., & Bruckova, M. (1989). Prospective study of pharyngitis: clinical diagnosis and microbiological profile.	3+ years	701	137	Passive	Czechoslovak Socialist Republic	19.5435	0.0149769	0.0293542	16.6081	22.4789
Saitz, E. W., & Stratigos, S. (1976). Absence of wide-zone, alpha-hemolytic streptococci in children with pharyngitis.	Children (age range not stated)	312	85	Passive	USA; Pittsburg - Pennsylvania	27.2436	0.0252052	0.0494013	22.3035	32.1837
Santos O, Weckx LLM, Pignatari ACC, Pignatari SSN: Detection of Group A beta-hemolytic Streptococcus employing three different detection methods: culture, rapid antigen detecting test, and molecular assay. Braz J Infect Dis 2003, 7(5):297-300.O, Weckx LL, Pignatari AC, Pignatari SS (2003) Detection of Group A beta-hemolytic Streptococcus employing three different detection methods: culture, rapid…	1-12	50	15	Passive	Brazil	30	0.0648074	0.12702	17.298	42.702
Sarikaya S, Aktas C, Ay D, Cetin A, Celikmen F: Sensitivity and specificity of rapid antigen detection testing for diagnosing pharyngitis in the emergency department. Ear Nose Throat J 2010, 89(4):180-182. S, Aktas C, Ay D, Cetin A, Celikmen F (2010) Sensitivity and specificity of rapid antigen detection testing for diagnosing pharyngitis in the emergency department. Ear Nose Throat J 89: 180–182	18-64	100	22	Passive	Turkey	22	0.0414246	0.0811908	13.8809	30.1191
Sayyahfar S., Fahimzad A., Naddaf A., Tavassoli S. Antibiotic susceptibility evaluation of group a streptococcus isolated from children with pharyngitis: A study from Iran. Infection and Chemotherapy. 47 (4) (pp 225-230), 2015	3-15	200	59	Passive	Iran	29.5	0.0322471	0.0632031	23.1797	35.8203
Schlager, T. A., Hayden, G. A., Woods, W. A., Dudley, S. M., & Hendley, J. O. (1996). Optical immunoassay for rapid detection of group A beta-hemolytic streptococci. Should culture be replaced?	Children (age range not stated)	262	62	Passive	USA; Charlottesville - Virginia	23.6641	0.0262578	0.0514644	18.5177	28.8106
Schmuziger N, Schneider S, Frei R: Reliability and general practice value of 2 rapid Streptococcus A tests. HNO 2003, 51(10):806.N, Schneider S, Frei R (2003) [Reliability and general practice value of 2 rapid Streptococcus A tests]. HNO 51: 806–812	8-76	65	23	Passive	Germany	35.3846	0.0593087	0.116243	23.7603	47.0089
Schwabe 1987 {published data only} Schwabe LD, Small MT, Randall EL. Comparison of TestPackStrepA test kit with culture technique for detection of group A streptococci. Journal of Clinical Microbiology 1987;25(2):309–11.	NS - all ages	365	100	Passive	USA	27.3973	0.0233444	0.0457543	22.8218	31.9727
Schwabe 1991 {published data only} Schwabe LD, Gobbo AF, Gottschall RL, Randall EL. Comparison of TestPack Plus Strep A with selective and nonselective culture media for detection of group-A streptococci. Diagnostic Microbiology and Infectious Disease 1991;14(5):367–72.	all ages	452	115	Passive	USA	25.4425	0.020486	0.0401517	21.4273	29.4577
Schwartz, R. H., Hayden, G. F., & Wientzen, R. (1986). Children less than three-years-old with pharyngitis. Are group A streptococci really that uncommon?	<3 years	148	37	Passive	USA; Vienna- Virginia	25	0.0355934	0.0697618	18.0238	31.9762
Schwartz, R. H., Wientzen, R. L., Fleming, K., & Schweisthal, P. E. (1981). Streptococcal pharyngitis in infants: a reappraisal of its prevalence.	<3 years	149	23	Passive	USA	15.4362	0.0295985	0.058012	9.63504	21.2374
Schwartz, Richard H. "Evaluation of rapid streptococcal detection tests." The Pediatric infectious disease journal 16.11 (1997): 1099-1100.	children'	258	103	Passive	USA	39.9225	0.0304898	0.059759	33.9466	45.8984
Seaberg DC, Gettings G, Rosenthal B, Geiger T: Rapid, optical immunoassay for streptococcal pharyngitis. Academic emergency medicine : official journal of the Society for Academic Emergency Medicine 1997, 4(1):81-83.	all ages	86	26	Passive	USA	30.2326	0.0495239	0.097065	20.5261	39.9391
Sedki 2010 {published data only} Sedki M, Salama H, Salama E, Abdalla N, Ezz H. Rapid diagnostic test for streptococcal throat infection in Egyptian children. Medical Journal of Cairo University 2010;78(2): 177–82.	3-15	95	31	Passive	Egypt	32.6316	0.0481045	0.094283	23.2033	42.0599
Seppala, H., Lahtonen, R., Ziegler, T., Meurman, O., Hakkarainen, K., Miettinen, A., Huovinen, P. (1993). Clinical scoring system in the evaluation of adult pharyngitis.	15-62 years	106	5	Passive	Finland; Turku	4.71698	0.0205914	0.0403585	0.681131	8.75283
Sharma, S. C. and P. V. Subbukrishnan (1981). Streptococcal pharyngitis--rapid diagnosis by Gram stain.	1-75 years	591	51	Passive	India; Jabalpur	8.62944	0.0115505	0.0226386	6.36559	10.8933
Shephard A; Smith G; Aspley S; Schachtel BP. Randomised, double-blind, placebo-controlled studies on flurbiprofen 8.75 mg lozenges in patients with/without group A or C streptococcal throat infection, with an assessment of clinicians' prediction of 'strep throat'. International Journal of Clinical Practice. 69(1):59-71, 2015 Jan	>17 'Adults	401	40	Passive	USA	9.97506	0.0149647	0.0293302	7.04204	12.9081
Shih, C. T., et al. (2012). Evaluation of a streptococcal pharyngitis score in Southern Taiwan.	3-15 years	342	14	Passive	Taiwan; Pingtung	4.09357	0.0107143	0.0209995	1.99361	6.19352
Siddiqui, S. J., et al. (2002). An evaluation of cefaclor in Pakistani children with pharyngotonsillitis.	2-12 years	107	49	Passive	Pakistan	45.7944	0.0481655	0.0944027	36.3541	55.2347
Slinger R, Goldfarb D, Rajakumar D, Moldovan I, Barrowman N, Tam R, Chan F: Rapid PCR detection of group A Streptococcus from flocked throat swabs: a retrospective clinical study. Ann Clin Microbiol Antimicrob 2011, 10:33. R, Goldfarb D, Rajakumar D, et al. Rapid PCR detection of group A Streptococcus from flocked throat swabs: a retrospective clinical study. Ann Clin Microbiol Antimicrob. 2011;1…	children'	306	95	Passive	Canada	31.0458	0.0264497	0.0518405	25.8617	36.2298
Solak, S., & Ergonul, O. (2005). Short communication: clinical predictors of group A beta hemolytic streptococci isolation in upper respiratory tract infections.	All ages	276	44	Passive	Turkey	15.942	0.0220347	0.0431872	11.6233	20.2607
Spitzer, J., Hennessy, E., & Neville, L. (2001). High group A streptococcal carriage in the Orthodox Jewish community of north Hackney.	>2 years	433	18	Active	UK; North London	4.15704	0.00959243	0.0188008	2.27696	6.03712
Steinhoff, M. C., et al. (1997). Effectiveness of clinical guidelines for the presumptive treatment of streptococcal pharyngitis in Egyptian children.	2-13 years	451	107	Passive	Egypt; Cairo	23.7251	0.0200312	0.0392604	19.799	27.6511
Strandjord 1987 {published data only} Strandjord TP, Rich EJ, Quan L. Comparison of two antigen detection techniques for group A streptococcal pharyngitis in a pediatric emergency department. Pediatric Infectious Disease Journal 1987;6(11):1071–2.	2-18	258	90	Passive	USA	34.8837	0.029672	0.058156	29.0681	40.6993
Syrogiannopoulos, G. A., Grivea, I. N., Fitoussi, F., Doit, C., Katopodis, G. D., Bingen, E., & Beratis, N. G. (2001). High prevalence of erythromycin resistance of Streptococcus pyogenes in Greek children.	1-16 years	743	275	Passive	Greece; Patras	37.0121	0.0177136	0.034718	33.5403	40.4839
Tabb MM; Batterman HJ. The SimplexaTM Group A Strep Direct Assay: a sample-to-answer molecular assay for the diagnosis of group A streptococcal pharyngitis. Expert Review of Molecular Diagnostics. 16(3):269-76, 2016	0-20	1352	152	Passive	USA	11.2426	0.00859107	0.0168382	9.55878	12.9264
Tajbakhsh, S., et al. "Rapid detection of Streptococcus pyogenes in throat swab specimens by fluorescent in situ hybridization." European review for medical and pharmacological sciences 15.3 (2011): 313-317.	NS	111	18	Passive	Iran	16.2162	0.0349859	0.0685711	9.3591	23.0733
Tanz, R. R., Gerber, M. A., Kabat, W., Rippe, J., Seshadri, R., & Shulman, S. T. (2009). Performance of a rapid antigen-detection test and throat culture in community pediatric offices: implications for management of pharyngitis.	3-18 years	1848	553	Passive	USA; Chicago - Illinois and Cincinnati - Ohio	29.9242	0.0106523	0.0208782	27.8364	32.0121
Tapia MD; Sow SO; Tamboura B; Keita MM; Berthe A; Samake M; Nataro JP; Onwuchekwa UO; Penfound TA; Blackwelder W; Dale JB; Kotloff KL. Streptococcal pharyngitis in schoolchildren in Bamako, Mali. Pediatric Infectious Disease Journal. 34(5):463-8, 2015 May	5-16	1759	449	Active	Mali	25.5259	0.0103959	0.0203755	23.4883	27.5634
Tartof, S. Y., et al. (2010). Factors associated with Group A Streptococcus emm type diversification in a large urban setting in Brazil: a cross-sectional study.	3-15 years	624	128	Passive	Brazil; Salvador	20.5128	0.0161647	0.0316823	17.3446	23.6811
Tellechea, A. L., et al. (2012). Group A beta-hemolytic Streptococcus frequency in the throat of symptomatic patients younger than 15 years, by age group.	3-14 years	5505	2191	Passive	Argentina; Buenos Aires	39.8002	0.00659723	0.0129303	38.5071	41.0932
Tenjarla, Gayathri, Ashir Kumar, and John W. Dyke. "TestPack Strep A kit for the rapid detection of group A streptococci on 11,088 throat swabs in a clinical pathology laboratory." American journal of clinical pathology 96.6 (1991): 759-761.	all ages	11088	1673	Passive	USA	15.0884	0.00339921	0.00666233	14.4222	15.7546
Toepfner 2013 {published data only} Toepfner N, Henneke P, Berner R, Hufnagel M. Impact of technical training on rapid antigen detection tests (RADT) in group A streptococcal tonsillopharyngitis. European Journal of Clinical Microbiology and Infectious Diseases 2013; 32(5):609–11.	children'	974	197	Passive	Germany	20.2259	0.0128708	0.0252263	17.7032	22.7485
Tuncer, A. M., Kunak, B., Kirsac, N., Yeginaltay, T., Kotiloglu, G., Can, R., . . . Nalca, M. (1987). [The frequency of group A beta-hemolytic Streptococcus in acute tonsillopharyngitis and therapy with cefadroxil, clavulanic acid-amoxicillin combination and erythromycin in patients unresponsive to procaine penicillin therapy].	Children (age range not stated)	486	199	Passive	Turkey; Ankara	40.9465	0.0223056	0.0437181	36.5747	45.3183
Tunik, M. G., Fierman, A. H., Dreyer, B. P., Krasinski, K., Hanna, B., & Rosenberg, C. (1990). Latex agglutination for the rapid diagnosis of streptococcal pharyngitis: use by house staff in a pediatric emergency service.	2-18 years	2401	307	Passive	USA; Bellevue - New York	12.7863	0.00681505	0.0133573	11.4506	14.1221
Turner, J. C., Hayden, F. G., Lobo, M. C., Ramirez, C. E., & Murren, D. (1997). Epidemiologic evidence for Lancefield group C beta-hemolytic streptococci as a cause of exudative pharyngitis in college students.	Not stated, average age 20.2 years	265	14	Passive	USA; Charottesville - Virginia	5.28302	0.0137414	0.0269327	2.58975	7.97629
Upton A, Farrell E, Stewart J, Lennon D: Disappointing performance of rapid antigen detection tests for group A streptococcus in the Auckland school-based sore throat programme. ‎N Z Med J 2014, 127(1389):103-105.	5-11	298	61	Active	New Zealand	20.4698	0.023373	0.0458103	15.8888	25.0508
Upton A; Bissessor L; Farrell E; Shulman ST; Zheng X; Lennon D. Comparison of illumigene Group A Streptococcus Assay with Culture of Throat Swabs from Children with Sore Throats in the New Zealand School-Based Rheumatic Fever Prevention Program. Journal of Clinical Microbiology. 54(1):153-6, 2016 Jan	5-11	757	92	Active	New Zealand	12.1532	0.0118757	0.023276	9.82563	14.4808
Vakkila J; Koskinen JO; Brandt A; Muotiala A; Liukko V; Soittu S; Meriluoto S; Vesalainen M; Huovinen P; Irjala K. Detection of Group A Streptococcus from Pharyngeal Swab Samples by Bacterial Culture Is Challenged by a Novel mariPOC Point-of-Care Test. Journal of Clinical Microbiology. 53(7):2079-83, 2015 Jul	1-64	219	32	Passive	Finland	14.6119	0.0238687	0.0467819	9.93368	19.2901
Valkenburg, H. A., Goslings, W. R. O., Bots, A. W., De Moor, C. E., & Lorrier, J. C. (1963). Attack rate of streptococcal pharyngitis. rheumatic fever and glomerulonephritis in general population. U. The epidemiology of streptococcal pharyngitis in one village during a two-year period.	All ages	229	138	Passive	The Netherlands; Voorhout	60.262	0.0323375	0.0633804	53.924	66.6001
Van Limbergen, J., Kalima, P., Taheri, S., & Beattie, T. F. (2006). Streptococcus A in paediatric accident and emergency: are rapid streptococcal tests and clinical examination of any help?	Children - (age range not stated) mean age 3.85 years	201	32	Passive	Scotland; Edinbough	15.9204	0.0258062	0.0505792	10.8625	20.9783
van Wyk, M., et al. (1983). Should young adults with sore throat be treated with antibiotics?	Young adults; mean age 23	62	1	Passive	South Africa; Pretoria	1.6129	0.0159984	0.0313563	-1.52273	4.74854
van Zyl, M. L., et al. (1981). Beta-hemolytic streptococci as a cause of sore throat in the Pretoria area.	Unclear	232	77	Passive	South Africa; Pretoria	33.1897	0.0309157	0.0605937	27.1303	39.249
Venezia, R. A., Ryan, A., Alward, S., & Kostun, W. A. (1985). Evaluation of a rapid method for the detection of streptococcal group A antigen directly from throat swabs.	Children (age range not stated)	196	54	Passive	USA; Albany - New York	27.551	0.0319122	0.0625468	21.2963	33.8057
Watanakunakorn, C. (1985). Should routine throat cultures be done in hospital personnel complaining of a sore throat?	All ages	823	71	Passive	USA, Youngstown - Ohio	8.62697	0.00978675	0.0191817	6.70881	10.5451
Wegner, D. L., Witte, D. L., & Schrantz, R. D. (1992). Insensitivity of rapid antigen detection methods and single blood agar plate culture for diagnosing streptococcal pharyngitis.	Children (age range not stated)	775	261	Passive	USA; Ottumwa - Iowa	33.6774	0.0169765	0.0332734	30.3501	37.0048
White, C. B., et al. (1986). Rapid latex agglutination compared with the throat culture for the detection of group A streptococcal infection.	2-18 years	458	64	Passive	USA; Honolulu	13.9738	0.0162009	0.0317532	10.7985	17.1491
Wong 1989 {published data only} Wong T,Tiessen E.Evaluation of TestPack Strep A for rapid identiﬁcation of group A streptococci. Canadian Family Physician 1989;35(Sep):1767–70.	1.8-72	298	52	Passive	Canada	17.4497	0.0219859	0.0430916	13.1405	21.7588
Wong, M. C. and C. H. Chung (2002). Group A streptococcal infection in patients presenting with a sore throat at an accident and emergency department: prospective observational study.	3-60 years	1449	44	Passive	Hong Kong	3.03658	0.00450777	0.00883507	2.15307	3.92008
Woods, W. A., Carter, C. T., & Schlager, T. A. (1999). Detection of group A streptococci in children under 3 years of age with pharyngitis.	0.25-3 years	78	12	Passive	USA; Charlottesville - Virginia	15.3846	0.0408527	0.0800698	7.37763	23.3916
Woods, W. A., Carter, C. T., Stack, M., Connors, A. F., Jr., & Schlager, T. A. (1999). Group A streptococcal pharyngitis in adults 30 to 65 years of age.	30-65 years	148	65	Passive	USA; Charlottesville - Virginia	43.9189	0.0407946	0.079956	35.9233	51.9145
Yuckienuz 1988 {published data only} Yuckienuz SA, Thorne GM, Macone AB, Goldmann DA, St Pierre J, Marcus EP. Performance of a solid phase enzyme immunoassay for detection of group A streptococci in a pediatric ofﬁce laboratory as refereed by a hospital laboratory. Pediatric Infectious Disease Journal 1988;7(6): 393–8. Zanacca 1992 {published data only}	pediatric'	341	126	Passive	USA	36.9501	0.026138	0.0512296	31.8272	42.0731
List of included studies reporting prevalence data on serologically-confirmed GAS pharyngitis
Unequivical serological-confirmation criteria met (Y/N)	Study citation	Age Range	No. GAS culture-postive pharyngitis cases tested for serological-confirmation (N)	Recruitment method (Active/Passive)	Country where study appears to have been conducted	No. seroconfirmed cases (n)		Prevalence of serologically confirmed GAS pharyngitis in culture positive cases (%)	Standard error	Margin of error	95% Lower confidence interval	95% Upper confidence interval	No. participants throat swabbed (in order to find culture-positive cases, N)	Prevalence of serologically confirmed GAS pharyngitis in all participants (%)		Standard error	Margin of error	95% Lower confidence interval	95% Upper confidence interval
Y	Chaudhary, S., Bilinsky, S. A., Hennessy, J. L., Soler, S. M., Wallace, S. E., Schacht, C. M., & Bisno, A. L. (1985). Penicillin V and rifampin for the treatment of group A streptococcal pharyngitis: a randomized trial of 10 days penicillin vs 10 days penicillin with rifampin during the final 4 days of therapy.	1.5-16 years	79	Passive	USA	40		50.6329	0.0562499	0.110248	39.6081	61.6577	Not stated
Y	Gerber, M. A., Caparas, L. S., & Randolph, M. F. (1990). Evaluation of a new latex agglutination test for detection of streptolysin O antibodies.	2-20 years	50	Passive	USA	22		44	0.0701997	0.137589	30.2411	57.7589	Not stated
Y	Kaplan, E. L., Ferrieri, P., & Wannamaker, L. W. (1974). Comparison of the antibody response to streptococcal cellular and extracellular antigens in acute pharyngitis.	1-15 years	159	Passive	USA	71.55		45	0.0394538	0.0773281	37.2672	52.7328	Not stated
Y	Silverman, B. K., Bierman, R. H., Atkin, D., Katz, N. S., Janeff, J. D., & Janeff, D. G. (1974). Comparative serological changes following treated group A streptococcal pharyngitis.	1-12 years	100	Passive	USA	24		24	0.0427083	0.0837068	15.6293	32.3707	Not stated
Y	Tarpay, M. M., Chartrand, S., Marks, M., & Cox, A. (1984). The extended microbiology of group A streptococcal pharyngitis. Observations during a double-blind controlled study of cephalexin twice versus four-times daily.	3-20 years	60	Passive	USA	27		45	0.0642262	0.125881	32.4119	57.5881	Not stated
Y	Amir, J., Shechter, Y., Eilam, N., & Varsano, I. (1994). Group a beta-hemolytic streptococcal pharyngitis children younger than 5 years.	0-5 years	23	Passive	Israel	9		39.1304	0.101764	0.199453	19.1851	59.0758	80	11.25	0.1125	0.942072	1.84643	9.40357	13.0964
N	Higgins, P. M. (1992). Streptococcal pharyngitis in general practice. 1. Some unusual features of the epidemiology.	4-42 years	18	Passive	UK	15		83.3333	0.087841	0.172165	66.1168	100.55	133	11.2782	0.112782	0.941923	1.84613	9.43206	13.1243
N	Krober, M. S., Bass, J. W., & Michels, G. N. (1985). Streptococcal pharyngitis. Placebo-controlled double-blind evaluation of clinical response to penicillin therapy.	6-17 years	24	Passive	USA	15		62.5	0.0988212	0.193686	43.1314	81.8686	44	34.0909	0.340909	0.811844	1.59119	32.4997	35.6821
Y	Nussinovitch, M., Finkelstein, Y., Amir, J., & Varsano, I. (1999). Group A beta-hemolytic streptococcal pharyngitis in preschool children aged 3 months to 5 years.	0.25-5 years	61	Passive	Israel	33		54.0984	0.063803	0.125052	41.5932	66.6035	415	7.95181	0.0795181	0.959417	1.88042	6.07138	9.83223
N	Rotta, J., Duben, J., Jedlicka, F., Havlickova, H., Tumova, B., & Bruckova, M. (1989). Prospective study of pharyngitis: clinical diagnosis and microbiological profile.	>3 years	37	Passive	Czechoslovak Socialist Republic	8		21.6216	0.067677	0.132645	8.35716	34.8861	701	1.14123	0.0114123	0.994277	1.94875	0	3.08997
Y	Valkenburg, H. A., Goslings, W. R. O., Bots, A. W., De Moor, C. E., & Lorrier, J. C. (1963). Attack rate of streptococcal pharyngitis. rheumatic fever and glomerulonephritis in general population. U. The epidemiology of streptococcal pharyngitis in one village during a two-year period.	No limits	117	Passive	Netherlands	54.99		47	0.0461417	0.0904361	37.9564	56.0436	229	24.0131	0.240131	0.871705	1.70851	22.3046	25.7216
Y	Hayden, G. F., Murphy, T. F., & Hendley, J. O. (1989). Non-group A streptococci in the pharynx: Pathogens or innocent bystanders?	5-19 years	16	Passive	USA	9		56.25	0.12402	0.243074	31.9426	80.5574	Not stated
Y	Gerber, M. A., et al. (1988). The group A streptococcal carrier state. A reexamination.	2-25 years	149	Passive	USA	72		48.3221	0.0409385	0.080238	40.2983	56.346	187	38.5027	0.385027	0.784202	1.53701	36.9657	40.0397
Y	Gerber, M. A., et al. (1987). Streptozyme test for antibodies to group A streptococcal antigens.	2-20 years	46	Passive	USA	35		76.087	0.0628917	0.123266	63.7604	88.4135	Not stated
Y	Kaplan, E. L., et al. (1979). Significance of quantitative salivary cultures for group A and non-group A and non-group A beta-hemolytic streptococci in patients with pharyngitis and in their family contacts.	1-29 years	20	Passive	USA	5		25	0.0968246	0.189773	6.02273	43.9773
Y	Kaplan EL, Johnson DR. (2001). Unexplained reduced microbiological efficacy of intramuscular benzathine penicillin G and of oral penicillin V in eradication of group a streptococci from children with acute pharyngitis.	2-12 years	284	Passive	USA	165		58.0986	0.0292778	0.0573834	52.3603	63.8369	1259	13.1056	0.131056	0.932171	1.82702	11.2786	14.9327
N	Stromberg, A., et al. (1988). Bacteriological and serological aspects of group A streptococcal pharyngotonsillitis caused by group A streptococci.	7-70 years	139	Passive	Sweden	55		39.5683	0.0414762	0.0812918	31.4392	47.6975	Not stated
N	White, C. B., et al. (1986). Rapid latex agglutination compared with the throat culture for the detection of group A streptococcal infection.	2-18 years	32	Passive	USA	7		21.875	0.0730792	0.143233	7.55173	36.1983	458	1.52838	0.0152838	0.992329	1.94493	0	3.47331
N	van Wyk, M., et al. (1983). Should young adults with sore throat be treated with antibiotics?	Young adults; mean age 23	1	Passive	South Africa	0		0	0	0	0	0	64	0	0			0	0
N	Menon, T., et al. (2004). "Group A streptococcal infections of the pharynx in a rural population in south India."	5-14 years	8	Active	India	2		25	0.153093	0.300057	0	55.0057	80	2.5	0.025	0.987421	1.93531	0.564691	4.43531
Y	Danchin, M. H., Rogers, S., Kelpie, L., Selvaraj, G., Curtis, N., Carlin, J. B.,Carapetis, J. R. (2007). Burden of acute sore throat and group A streptococcal pharyngitis in school-aged children and their families in Australia.	No limits	86	Active	Australia	56		65.1163	0.0513934	0.100729	55.0434	75.1892	248	22.5806	0.225806	0.879883	1.72454	20.8561	24.3052
	Green shading indicates unequivocal seroconfirmation methods used
List of included studies reporting prevalence data on asymptomatic pharyngeal GAS carriage
Source	Age Range	No. participants throat swabbed (N)	No. GAS culture-positive (n)	Country; area study appears to have been conducted in	Prevalence % of asymptomatic GAS carriage	Standard error	Margin of error	95% Lower confidence interval	95% Upper confidence interval
Amir, J., Shechter, Y., Eilam, N., & Varsano, I. (1994). Group a beta-hemolytic streptococcal pharyngitis children younger than 5 years.	0.25-1 year	50	5	Israel	10	0.0424264	0.0831558	1.68442	18.3156
Barnham, M. (1983). Bacteraemia in streptococcal infections of the throat.	All ages	644	6	UK; Harrogate and Northallerton	0.931677	0.0037858	0.00742016	0.189661	1.67369
Begovac, J., Bobinac, E., Benic, B., Desnica, B., Maretic, T., Basnec, A., & Kuzmanovic, N. (1993). Asymptomatic pharyngeal carriage of beta-haemolytic streptococci and streptococcal pharyngitis among patients at an urban hospital in Croatia.	0-89 years	1796	107	Croatia; Zagreb	5.95768	0.00558531	0.0109472	4.86296	7.0524
Betriu, C., Romero, J., Sanchez, A., Sanchez, M. L., Gomez, M., & Picazo, J. J. (1994). Study of the state of carriers of hemolytic streptococci B in groups A, B, C and G.	4 -14 years	347	40	Spain	11.5274	0.0171437	0.0336017	8.16721	14.8875
Bramhachari, P. V., Kaul, S. Y., McMillan, D. J., Shaila, M. S., Karmarkar, M. G., & Sriprakash, K. S. (2010). Disease burden due to Streptococcus dysgalactiae subsp. equisimilis (group G and C streptococcus) is higher than that due to Streptococcus pyogenes among Mumbai school children.	5-17 years	1075	9	India; Mumbai	0.837209	0.00277899	0.00544682	0.292527	1.38189
Carlson, P., Kontianinen, S., Renkonen, O. V., Sivonen, A., & Visakorpi, R. (1995). Arcanobacterium haemolyticum and streptococcal pharyngitis in army conscripts.	Adults (age range not stated)	232	4	Finland	1.72414	0.00854605	0.0167503	0.0491121	3.39916
Chowdhury, M. N., Kambal, A. M., al-Eissa, Y. A., Khaliq, M. R., al-Ayed, I. H., & al-Sanie, A. M. (1997). Non-group A streptococci: are they pathogens in the throat?	1-14 years	478	11	Saudi Arabia; Riyadh	2.30126	0.00685824	0.0134422	0.957039	3.64547
Cohen, R., Estrangin, E., Lecompte, M. D., Bouhanna, C. A., Wollner, A., Koskas, M.,Geslin, P. (1994). [Bacterial epidemiology of pharyngitis in pediatric private practice].	Children (age range not stated)	102	9	France; Creteil	8.82353	0.0280842	0.0550451	3.31902	14.328
Dumre, S. P., et al. (2009). Asymptomatic throat carriage rate and antimicrobial resistance pattern of Streptococcus pyogenes in Nepalese school children.	5-15 years	350	38	Nepal; Kathmandu Valley	10.8571	0.016629	0.0325929	7.59785	14.1164
Edmond, K. M., Grimwood, K., Carlin, J. B., Chondros, P., Hogg, G. G., & Barnett, P. L. J. (1996). Streptococcal pharyngitis in a paediatric emergency department.	0-18 years	135	9	Australia; Melbourne	6.66667	0.0214687	0.0420787	2.4588	10.8745
Esposito, S., Blasi, F., Bosis, S., Droghetti, R., Faelli, N., Lastrico, A., & Principi, N. (2004). Aetiology of acute pharyngitis: the role of atypical bacteria.	0.5-14 years	130	21	Italy; Milan	16.1538	0.0322781	0.0632651	9.82734	22.4804
Esposito, S., Noviello, S., Ianniello, F., & D'Errico, G. (2001). Short-course therapy with cefaclor for treatment of streptococcal pharyngotonsillitis.	3-12 years	2800	378	Italy; Naples	13.5	0.00645797	0.0126576	12.2342	14.7658
Glezen, W. P., Clyde Jr, W. A., Senior, R. J., Sheaffer, C. I., & Denny, F. W. (1967). Group a streptococci. Mycoplasmas, and viruses associated with acute pharyngitis.	0-19 years	179	37	USA; Chapel Hill - North Carolina	20.6704	0.0302667	0.0593228	14.7381	26.6027
Gunnarsson, R. K., Holm, S. E., & Soderstrom, M. (1997). The prevalence of beta-haemolytic streptococci in throat specimens from healthy children and adults. Implications for the clinical value of throat cultures.	All ages	1297	61	Sweden	4.70316	0.00587847	0.0115218	3.55098	5.85534
Gupta, R., et al. (1992). Subclinical group A streptococcal throat infection in school children.	5-15 years	749	103	India, New Delhi	13.7517	0.0125838	0.0246643	11.2852	16.2181
Hayden, G. F., Murphy, T. F., & Hendley, J. O. (1989). Non-group A streptococci in the pharynx: Pathogens or innocent bystanders?	5-19 years	150	24	USA	16	0.0299333	0.0586692	10.1331	21.8669
Hoffmann, S. (1985). The throat carrier rate of group A and other beta hemolytic streptococci among patients in general practice.	All ages	2626	58	Denmark	2.20868	0.00286794	0.00562115	1.64657	2.7708
Kaplan, E. L., et al. (1979). Significance of quantitative salivary cultures for group A and non-group A and non-group A beta-hemolytic streptococci in patients with pharyngitis and in their family contacts.	1-36 years	110	32	USA	29.0909	0.0433045	0.0848769	20.6032	37.5786
Kim, S., & Yong Lee, N. (2004). Antibiotic resistance and genotypic characteristics of group a streptococci associated with acute pharyngitis in Korea.	7-12 years	581	98	South Korea; Jinju	16.8675	0.0155354	0.0304494	13.8225	19.9124
Kumar, R., et al. (2009). Epidemiology of group A streptococcal pharyngitis & impetigo: a cross-sectional & follow up study in a rural community of northern India.	5-15 years	3385	44	India; Raipur Rani Block	1.29985	0.00194682	0.00381577	0.918275	1.68143
Lieu, T. A., Fleisher, G. R., & Schwartz, J. S. (1988). Clinical evaluation of a latex agglutination test for streptococcal pharyngitis: performance and impact on treatment rates.	1-19 years	100	20	USA; Philidelphia - Pennsylvania	20	0.04	0.0784	12.16	27.84
Martin, J. M., Green, M., Barbadora, K. A., & Wald, E. R. (2004). Group A streptococci among school-aged children: clinical characteristics and the carrier state.	5-15 years	48	13	USA; Pittsburg - Pennsylvania	27.0833	0.0641422	0.125719	14.5115	39.6552
McMillan, J. A., Sandstrom, C., Weiner, L. B., Forbes, B. A., Woods, M., Howard, T., Winkelman, J. W. (1986). Viral and bacterial organisms associated with acute pharyngitis in a school-aged population.	4-18 years	307	36	USA; Camillus - New York,	11.7264	0.0183624	0.0359902	8.12736	15.3254
Menon, T., et al. (2004). Group A streptococcal infections of the pharynx in a rural population in south India.	5-14 years	230	18	India; Orathur	7.82609	0.0177097	0.0347111	4.35498	11.2972
Merlini, A. B., et al. (2014). Prevalence of group A beta-hemolytic Streptococcus oropharyngeal colonization in children and therapeutic regimen based on antistreptolysin levels: Data from a city from Southern Brazil.	0-12 years	180	7	Brazil; Ponta Grossa	3.88889	0.01441	0.0282436	1.06453	6.71324
Mezghani Maalej, S., et al. (2010). Group A streptococci in children with acute pharyngitis in Sousse, Tunisia.	2-8 years	155	14	Tunisia; Sousse	9.03226	0.0230237	0.0451265	4.5196	13.5449
Myers, R. M. and G. Koshy (1961). Beta-hemolytlc streptococci in survey throat cultures in an Indian population.	All ages	2536	388	India; Vellore	15.2997	0.0071484	0.0140109	13.8986	16.7008
Mzoughi, R., et al. (2004). Group A streptococci in children with acute pharyngitis in Sousse, Tunisia.	2-8 years	155	14	Tunisia; Sousse	9.03226	0.0230237	0.0451265	4.5196	13.5449
Nicolle, L. E., Postl, B., Urias, B., Law, B., & Ling, N. (1990). Group A streptococcal pharyngeal carriage, pharyngitis, and impetigo in two northern Canadian native communities.	School aged children (age range not stated)	582	30	Canada	5.15464	0.00916528	0.0179639	3.35824	6.95103
Peters, J. E., & Gackstetter, G. D. (1998). Streptococcus pyogenes transmission among Air Force recruits: efficacy of surveillance and prophylaxis protocols.	17-26 years	10634	211	USA; Lackland Airforce base	1.9842	0.00135236	0.00265063	1.71914	2.24926
Pichichero, M. E., Marsocci, S. M., Murphy, M. L., Hoeger, W., Green, J. L., & Sorrento, A. (1999). Incidence of streptococcal carriers in private pediatric practice.	2-16 years	277	7	USA; Rochester - New York	2.52708	0.00942999	0.0184828	0.678798	4.37535
Ranin, L., et al. (2004). Epidemiology of diseases caused by Streptococcus pyogenes in Serbia during a nine-year period (1991-1999).	3-15 years	8617	724	Serbia (all areas represented)	8.402	0.00298852	0.0058575	7.81625	8.98775
Rotta, J., Duben, J., Jedlicka, F., Havlickova, H., Tumova, B., & Bruckova, M. (1989). Prospective study of pharyngitis: clinical diagnosis and microbiological profile.	>2 years	287	106	Czechoslovak Socialist Republic; small town	36.9338	0.0284885	0.0558374	31.3501	42.5175
Spitzer, J., Hennessy, E., & Neville, L. (2001). High group A streptococcal carriage in the Orthodox Jewish community of north Hackney.	>2 years	777	13	UK; North London	1.6731	0.00460137	0.00901868	0.771234	2.57497
Tahernia, A. C., et al. (1972). Streptococcal pharyngeal infection carrier rates in schoolchildren in Shiraz.	School aged children (age range not stated)	2365	68	Iran; Shiraz	2.87526	0.00343628	0.0067351	2.20175	3.54877
Tartof, S. Y., et al. (2010). Factors associated with Group A Streptococcus emm type diversification in a large urban setting in Brazil: a cross-sectional study.	3-15 years	1557	125	Brazil; Salvador	8.02826	0.00688642	0.0134974	6.67852	9.378
Turner, J. C., Hayden, F. G., Lobo, M. C., Ramirez, C. E., & Murren, D. (1997). Epidemiologic evidence for Lancefield group C beta-hemolytic streptococci as a cause of exudative pharyngitis in college students.	Unclear	162	5	USA; Charottesville - Virginia	3.08642	0.0135882	0.0266329	0.42313	5.74971
van Wyk, M., et al. (1983). Should young adults with sore throat be treated with antibiotics?	Young adults (age range not stated), mean age 22.2 years	64	3	South Africa; Pretoria	4.6875	0.0264214	0.0517859	0	9.86609
Woods, W. A., Carter, C. T., & Schlager, T. A. (1999). Detection of group A streptococci in children under 3 years of age with pharyngitis.	0.25-3 years	152	3	USA; Charottesville - Virginia	1.97368	0.0112821	0.0221128	0	4.18497
Woods, W. A., Carter, C. T., Stack, M., Connors, A. F., Jr., & Schlager, T. A. (1999). Group A streptococcal pharyngitis in adults 30 to 65 years of age.	30-65 years	50	0	USA	0	0	0	0	0
Abd El-Ghany SM; Abdelmaksoud AA; Saber SM; Abd El Hamid DH. Group A beta-hemolytic streptococcal pharyngitis and carriage rate among Egyptian children: a case-control study. Annals of Saudi Medicine. 35(5):377-82, 2015 Sep-Oct	4-16	300	48	Egypt	16	0.021166	0.0414846	11.8515	20.1485
Attia, Magdy W., et al. "Performance of a predictive model for streptococcal pharyngitis in children." Archives of pediatrics & adolescent medicine 155.6 (2001): 687-691.	1-18	194	29	United States	14.9485	0.0501749	0.098341	9.93096	19.9659
Belard S, Toepfner N, Arnold B, Alabi AS, Berner R: beta-hemolytic streptococcal throat carriage and tonsillopharyngitis: a cross-sectional prevalence study in Gabon, Central Africa. Infection 2015, 43(2):177-183.	0-92	1005	58	Gabon	5.77114	0.00735597	0.0144174	4.3294	7.21289
Chauhan S; Kashyap N; Kanga A; Thakur K; Sood A; Chandel L. Genetic Diversity among Group A Streptococcus Isolated from Throats of Healthy and Symptomatic Children. Journal of Tropical Pediatrics. 62(2):152-7, 2016 Apr	5-15	1849	26	India	1.40617	0.00273826	0.00536689	0.869476	1.94285
Cimolai, N., et al. "Beta-haemolytic non-group A streptococci and pharyngitis: a case-control study." European journal of pediatrics 150.11 (1991): 776-779.et al. 1991	2-18	247	32	Canada	12.9555	0.0418791	0.0820814	8.76756	17.1434
Fazeli, M. R., et al. "Group A streptococcal serotypes isolated from healthy schoolchildren in Iran." European journal of clinical microbiology and infectious diseases 22.8 (2003): 475-478.	6-13	1588	175	Iran	11.0202	0.00785804	0.0154015	9.48	12.5603
Feery BJ, Forsell P, Gulasekharam M: Streptococcal sore throat in general practice--a controlled study. Med J Aust 1976, 1(26):989-991. et al. 1976	0-16	56	9	Australia	16.0714	0.0961914	0.188532	6.45229	25.6906
Ginsburg CM, McCracken GH, Crow SD, Dildy BR, Morchower G, Steinberg JB, Lancaster K: Seroepidemiology of the group-A streptococcal carriage state in a private pediatric practice. Am J Dis Child 1985, 139(6):614-617.	0-14	1362	45	United States	3.30396	0.00949252	0.018605	2.35471	4.25322
Gur E, Akkus S, Arvas A, Guzeloz S, Can G, Diren S, Ercan O, Cifcili S, Ilter O: Prevalence of positive throat cultures for group A beta-hemolytic streptococci among school children in Istanbul. Indian Pediatr 2002, 39(6):569-573.	6-16	1161	161	Turkey	13.8674	0.0198798	0.0389638	11.8794	15.8553
Hofkosh D, Wald ER, Chiponis DM. Prevalence of beta hemolytic streptococci in childhood pharyngitis. South Med J 1988, 81(3):329 –331.	3-15	414	19	United States	4.58937	0.0201569	0.0395067	2.57369	6.60506
Jasir, A., et al. "Isolation rates of Streptococcus pyogenes in patients with acute pharyngotonsillitis and among healthy school children in Iran." Epidemiology and infection 124.01 (2000): 47-51.	School aged'	1885	404	Iran	21.4324	0.00945151	0.0185246	19.5799	23.2848
Karoui, R., et al. "Hemolytic streptococci and streptococcal antibodies in normal schoolchildren in Kuwait." American journal of epidemiology 116.4 (1982): 709-721.	6-16	1041	107	Kuwait	10.2786	0.0184475	0.0361564	8.43383	12.1233
Koshi G, Myers RM: Streptococcal disease in children in Southern India. Indian J Pathol Bacteriol 1971, 14(1):17-23.	<15	110	5	India	4.54545	0.0198605	0.0389259	0.652864	8.43805
Orda U; Gunnarsson R; Orda S; Fitzgerald M; Rofe G; Dargan A. Etiologic predictive value of a rapid immunoassay for the detection of group A Streptococcus antigen from throat swabs in patients presenting with a sore throat. International Journal of Infectious Diseases. 45:32-5, 2016 Apr	3-15	147	1	Australia	0.680272	0.0132877	0.0260433	0	2.00904
Richmond P., Nissen M., Lambert S., Booy R., Reynolds G., Sebastian S., Pride M., Jansen K.U., Anderson A.S., Scully I.L., Marshall H.S. Group A streptococcal carriage and seroepidemiology in children up to 10 years of age in Australia. Pediatric Infectious Disease Journal. 34 (8) (pp 831-838), 2015	<11	542	27	Australia	4.98155	0.0183162	0.035899	3.14993	6.81317
Vakkila J; Koskinen JO; Brandt A; Muotiala A; Liukko V; Soittu S; Meriluoto S; Vesalainen M; Huovinen P; Irjala K. Detection of Group A Streptococcus from Pharyngeal Swab Samples by Bacterial Culture Is Challenged by a Novel mariPOC Point-of-Care Test. Journal of Clinical Microbiology. 53(7):2079-83, 2015 Jul	19-69	109	2	Finland	1.83486	0.0251951	0.0493814	0	4.35437

## Sheet: Unique studies
Culture-positive GAS pharyngitis studies included - full citation
Barbosa Junior AR; Oliveira CD; Fontes MJ; Lasmar LM; Camargos PA. Diagnosis of streptococcal pharyngotonsillitis in children and adolescents: clinical picture limitations]. [Portuguese] Revista Paulista de Pediatria. 32(4):285-91, 2014 Dec.
Abd El-Ghany SM; Abdelmaksoud AA; Saber SM; Abd El Hamid DH. Group A beta-hemolytic streptococcal pharyngitis and carriage rate among Egyptian children: a case-control study. Annals of Saudi Medicine. 35(5):377-82, 2015 Sep-Oct
Abu-Sabaah AH, Ghazi HO: Better diagnosis and treatment of throat infections caused by group A beta-haemolytic streptococci. Br J Biomed Sci 2006, 63(4):155-158.
Aguirre LU-B, Ríos YC, Santamaría AG, Sánchez JS, Quintero CF, Antón LP: Group A Streptococcus: a study of carrier status. Implications for the diagnostic value of throat culture. Acta Pediatr Esp 2005, 63(9):358. et al. 2005
Ahmed, J., Zaman, M. M., & Keramat Ali, S. M. (2003). Identification of serogroups of beta hemolytic streptococci in children with tonsillo-pharyngitis.
Al-Najjar, F. Y., & Uduman, S. A. (2008). Clinical utility of a new rapid test for the detection of group A Streptococcus and discriminate use of antibiotics for bacterial pharyngitis in an outpatient setting.
Alper, Z., Uncu, Y., Akalin, H., Ercan, I., Sinirtas, M., & Bilgel, N. G. (2013). Diagnosis of acute tonsillopharyngitis in primary care: A new approach for low-resource settings.
Altun 2015 {published data only} Altun HU, Meral T, Aribas ET. The speciﬁcity and sensitivity results of the rapid antigen test used in the diagnosis of group A beta-hemolytic streptococcal tonsillopharyngitis. Acta Medica Mediterranea 2015;31: 287–90.
Amir, J., Shechter, Y., Eilam, N., & Varsano, I. (1994). Group a beta-hemolytic streptococcal pharyngitis children younger than 5 years.
Anand, T. D., Rajesh, T., Rajendhran, J., & Gunasekaran, P. (2012). Superantigen profiles of emm and emm-like typeable and nontypeable pharyngeal streptococcal isolates of South India
Andersen JB, Dahm TL, Nielsen CT, Frimodt-Moller N: [Diagnosis of streptococcal tonsillitis in the pediatric department with the help of antigen detection test]. Ugeskr Laeger 2003, 165(22):2291-2295. JB, Dahm TL, Nielsen CT, Frimodt-Moller N (2003) [Diagnosis of streptococcal tonsillitis in the pediatric department with the help of antigen detection test]. Ugeskr Laeger 165: 2291–2295
Andersen, J. S., Borrild, N. J., & Hoffmann, S. (1994). Diagnosis of sore throat. A multipractice study of 3 different ways of antigenic determination for detection of group A streptococci in throat swabs.
Anderson P; King J; Moss M; Light P; McKee T; Farrell E; Stewart J; Lennon D. Nurse-led school-based clinics for rheumatic fever prevention and skin infection management: evaluation of Mana Kidz programme in Counties Manukau. New Zealand Medical Journal. 129(1428):37-46, 2016 Jan 08
Araujo Filho BC, Imamura R, Sennes LU, Sakae FA: Role of rapid antigen detection test for the diagnosis of group A beta-hemolytic streptococcus in patients with pharyngotonsillitis. Rev Bras Otorrinolaringol (Engl Ed) 2005, 71(2):168-171. Filho BC, Imamura R, Sennes LU, Sakae FA (2005) Role of rapid antigen detection test for the diagnosis of group A beta-hemolytic streptococcus in patients with …
Armengol, C. E., Schlager, T. A., & Hendley, J. O. (2004). Sensitivity of a rapid antigen detection test for group A streptococci in a private pediatric office setting: answering the Red Book's request for validation.
Atlas, S. J., McDermott, S. M., Mannone, C., & Barry, M. J. (2005). The role of point of care testing for patients with acute pharyngitis.
Attia, M. W., Zaoutis, T., Klein, J. D., & Meier, F. A. (2001). Performance of a predictive model for streptococcal pharyngitis in children.
Attia, M., Zaoutis, T., Eppes, S., Klein, J., & Meier, F. (1999). Multivariate predictive models for group A beta-hemolytic streptococcal pharyngitis in children.
Barnham, M. (1983). Bacteraemia in streptococcal infections of the throat.
Ba-Saddik, I. A., Munibari, A. A., Alhilali, A. M., Ismail, S. M., Murshed, F. M., Coulter, J. B., Parry, C. M. (2014). Prevalence of Group A beta-haemolytic Streptococcus isolated from children with acute pharyngotonsillitis in Aden, Yemen.
Bassili, A., Barakat, S., Sawaf, G. E., Zaher, S., Zaki, A., & Din Saleh, E. E. (2002). Identification of clinical criteria for group A-beta hemolytic streptococcal pharyngitis in children living in a rheumatic fever endemic area.
Begovac, J., Bobinac, E., Benic, B., Desnica, B., Maretic, T., Basnec, A., & Kuzmanovic, N. (1993). Asymptomatic pharyngeal carriage of beta-haemolytic streptococci and streptococcal pharyngitis among patients at an urban hospital in Croatia.
Bélard, Sabine, et al. "β-hemolytic streptococcal throat carriage and tonsillopharyngitis: a cross-sectional prevalence study in Gabon, Central Africa." Infection 43.2 (2015): 177-183.
Bellon, J., Weise, B., Verschraegen, G., & De Meyere, M. (1991). Selective streptococcal agar versus blood agar for detection of group A beta-hemolytic streptococci in patients with acute pharyngitis.
Benouda, A., Sibile, S., Ziane, Y., Elouennass, M., Dahani, K., & Hassani, A. (2009). Place of Streptococcus pyogenes in the throat infection in Morocco and overview of its susceptibility to antibiotics.
Bosmansky, K., Chnapkova, M., & Urbankova, M. (1978). Streptococcal infections in agricultural populations.
Boukadida, J., Hannechi, N., Boukadida, N., Ben Said, H., Elmherbech, H., & Errai, S. (2003). beta-haemolytic streptococci in acute pharyngitis.
Bramhachari, P. V., Kaul, S. Y., McMillan, D. J., Shaila, M. S., Karmarkar, M. G., & Sriprakash, K. S. (2010). Disease burden due to Streptococcus dysgalactiae subsp. equisimilis (group G and C streptococcus) is higher than that due to Streptococcus pyogenes among Mumbai school children.
Brundage, J. F., Gunzenhauser, J. D., Longfield, J. N., Rubertone, M. V., Ludwig, S. L., Rubin, F. A., & Kaplan, E. L. (1996). Epidemiology and control of acute respiratory diseases with emphasis on group a beta-hemolytic streptococcus: A decade of U.S. army experience.
Buchbinder, N., Benzdira, A., Belgaid, A., Dufour, D., Paon, J. C., Morel, A., & Le Roux, P. (2007). Streptococcal pharyngitis in the pediatric emergency department: value and impact of rapid antigen detection test.
Calvino, O., Llor, C., Gomez, F., Gonzalez, E., Sarvise, C., & Hernandez, S. (2014). Association between C-reactive protein rapid test and group A streptococcus infection in acute pharyngitis.
Campos, J. M., & Charilaou, C. C. (1985). Evaluation of Detect-A-Strep and the Culturette Ten-Minute Strep ID kits for detection of group A streptococcal antigen in oropharyngeal swabs from children.
Camurdan, A. D., Camurdan, O. M., Ok, I., Sahin, F., Ilhan, M. N., & Beyazova, U. (2008). Diagnostic value of rapid antigen detection test for streptococcal pharyngitis in a pediatric population.
Carlson, P., Kontianinen, S., Renkonen, O. V., Sivonen, A., & Visakorpi, R. (1995). Arcanobacterium haemolyticum and streptococcal pharyngitis in army conscripts.
Carmen D, Trojavchich, M., Crisci, C. D., Shafa, M., & Rybicki, B. A. (2003). Relationship between group A beta-hemolytic streptococcal tonsillopharyngitis and asthma.
Carmen D, Trojavchich, M., et al. (2003). Relationship between group A beta-hemolytic streptococcal tonsillopharyngitis and asthma.
Chapin 2002 {published data only} Chapin KC, Blake P, Wilson CD. Performance characteristics and utilization of rapid antigen test, DNA probe, and culture for detection of group A streptococci in an acute care clinic. Journal of Clinical Microbiology 2002; 40(11):4207–10.
Chauhan S; Kashyap N; Kanga A; Thakur K; Sood A; Chandel L. Genetic Diversity among Group A Streptococcus Isolated from Throats of Healthy and Symptomatic Children. Journal of Tropical Pediatrics. 62(2):152-7, 2016 Apr
Chazan, B., Shaabi, M., Bishara, E., Colodner, R., & Raz, R. (2003). Clinical predictors of streptococcal pharyngitis in adults.
Chiadmi, F., Schlatter, J., Mounkassa, B., Ovetchkine, P., & Vermerie, N. (2004). Fast diagnostic tests in the management of group A beta-heamolytic streptococcal pharyngitis.
Chowdhury, M. N., Kambal, A. M., al-Eissa, Y. A., Khaliq, M. R., al-Ayed, I. H., & al-Sanie, A. M. (1997). Non-group A streptococci: are they pathogens in the throat?
Chretien, J. H., McGinniss, C. G., Thompson, J., Delaha, E., & Garagusi, V. F. (1979). Group B beta-hemolytic streptococci causing pharyngitis
Christensen, A. M. G., Thomsen, M. K., Ovesen, T., & Klug, T. E. (2014). Are procalcitonin or other infection markers useful in the detection of group A streptococcal acute tonsillitis?
Chu, J. M., et al. (1990). Rapid diagnosis of streptococcal pharyngitis with enzyme immunoassay.
Cimolai N, Morrison BJ, MacCulloch L, Smith DF, Hlady J: Beta-haemolytic non-group A streptococci and pharyngitis: a case-control study. Eur J Pediatr 1991, 150(11):776-779. et al. 1991
Clegg 1987 {published data only} Clegg HW, Roddey OF, Mauney CU, Swetenburg RL, Martin ES. Rapid diagnosis of streptococcal pharyngitis using enzyme immunoassay. Pediatric Infectious Disease Journal 1987;6(7):696–7.
Coban, B., Kaplan, H., Topal, B., & Ulku, N. (2013). The sensitivity and the specifity of rapid antigen test in group A streptococcal tonsillopharyngitis.
Cohen 2012 {published data only} Cohen JF, Chalumeau M, Levy C, Bidet P, Thollot F, Wollner A, et al. Spectrum and inoculum size effect of a rapid antigen detection test for group A streptococcus in children with pharyngitis. PLoS One 2012;7(6):e39085.
Cohen DM; Russo ME; Jaggi P; Kline J; Gluckman W; Parekh A. Multicenter Clinical Evaluation of the Novel Alere i Strep A Isothermal Nucleic Acid Amplification Test. Journal of Clinical Microbiology. 53(7):2258-61, 2015 Jul
Cohen, R., de Gouvello, A., Levy, C., de La Rocque, F., Boucherat, M., & Portier, H. (1998). Utilization of rapid diagnostic tests for group A streptococcus and and bacteriologic and clinical correlations with acute angina in general medicine.
Cohen, R., Estrangin, E., Lecompte, M. D., Bouhanna, C. A., Wollner, A., Koskas, M., . . . Geslin, P. (1994). Bacterial epidemiology of pharyngitis in pediatric private practice.
Crawford, G., Brancato, F., & Holmes, K. K. (1979). Streptococcal pharyngitis: diagnosis by gram stain.
Crotti, D., D'Annibale, M. L., Ubaldi, M., Fonzo, G., & Medori, M. C. (2002). Pharyngotonsillitis caused by Streptococcus pyogenes: clinical and epidemiological aspects and resistance phenotypes towards macrolides.
Dagnelie CF, Touw-Otten FW, Kuyvenhoven MM, Rozenberg-Arska M, de Melker RA: Bacterial flora in patients presenting with sore throat in Dutch general practice. Fam Pract 1993, 10(4):371-377. et al. 1993
Dagnelie, C. F., Bartelink, M. L., van der Graaf, Y., Goessens, W., & de Melker, R. A. (1998). Towards a better diagnosis of throat infections (with group A beta-haemolytic streptococcus) in general practice.
Daly 1994 {published data only} Daly JA, Korgenski EK, Munson AC, Llausas-Magana E. Optical immunoassay for streptococcal pharyngitis: evaluation of accuracy with routine and mucoid strains associated with acute rheumatic fever outbreak in the intermountain area of the United States. Journal of Clinical Microbiology 1994;32(2):531–
Danchin, M. H., Rogers, S., Kelpie, L., Selvaraj, G., Curtis, N., Carlin, J. B., Carapetis, J. R. (2007). Burden of acute sore throat and group A streptococcal pharyngitis in school-aged children and their families in Australia.
de Silva, K. S., et al. (1998). Can group A beta haemolytic streptococcal sore throats be identified clinically?
Della-Latta 1994 {published data only} Della-Latta P, Whittier S, Hosmer M, Agre F. Rapid detection of group A streptococcal pharyngitis in a pediatric population with optical immunoassay. Pediatric Infectious Disease Journal 1994;13(8):742–3.
Diaz-Berenguer, J. A., & Ibrahim, F. (1992). Evaluation of a rapid technique for detecting the type A Streptococcus antigen (Test Pack Strep A).
Ding 2011 {published data only} Ding JY, Wang P. Methods for the rapid screening of group A streptococci: ﬂuorescent in situ hybridization versus immunochromatography. Medical Principles and Practice 2011;20(6):504–8.
Diz Dios, P., Martinez Vazquez, C., de Vicente y Alvarez, G., Otero Varela, I., Rivas Vilas, F., & Ocampo Hermida, A. (1989). A quick test of latex agglutination for diagnosing streptococcal pharyngitis and predictive value of the clinical picture.
Dobbs F: A scoring system for predicting group A streptococcal throat infection. Br J Gen Pract 1996, 46(409):461-464.
Dobkin 1987 {published data only} Dobkin D, Shulman ST. Evaluation of an ELISA for group A streptococcal antigen for diagnosis of pharyngitis. Journal of Pediatrics1987;110(4):566–9.
Dogan, M., Aydemir, O., Guner, S. N., Feyzioglu, B., & Baykan, M. (2014). Antibiotic susceptibility of group A B-hemolytic streptococci isolated from tonsillar swab samples in 5-15 years old children.
Donatelli, J., et al. "Rapid detection of group A streptococci: comparative performance by nurses and laboratory technologists in pediatric satellite laboratories using three test kits." Journal of clinical microbiology 30.1 (1992): 138-142.
dos Santos, A. G. and E. N. Berezin (2005). Comparative analysis of clinical and laboratory methods for diagnosing streptococcal sore throat.
Drulak 1988 {published data only} Drulak M, Raybould TJ, Yong J, Hsiung D, Smith H, Winston S. Comparison of Visuwell enzyme immunoassay to culture for detection of group A Streptococcus in throat swab specimens. Diagnostic Microbiology & Infectious Disease 1988;11(4):181–7.
Dunne, E. M., Marshall, J. L., Baker, C. A., Manning, J., Gonis, G., Danchin, M. H., Steer, A. C. (2013). Detection of group a streptococcal pharyngitis by quantitative PCR.
Dut R, Kocagoz S: Clinical Signs and Diagnostic Tests in Acute Respiratory Infections. Indian J Pediatr 2016, 83(5):380-385.
Edmond, K. M., Grimwood, K., Carlin, J. B., Chondros, P., Hogg, G. G., & Barnett, P. L. J. (1996). Streptococcal pharyngitis in a paediatric emergency department.
Eggenberger, K., Christen, J. P., Delarue, C., Frutiger, P., Girardet, P., Godard, C., Wavre, D. (1980). Streptococcal pharyngitis-tonsillitis in Swiss children. Diagnosis and management.
Egger 1990a {published data only} Egger P, Siegrist CA, Strautmann G, Belli D, Auckenthaler R. Evaluation of two ELISA tests for the rapid detection of group A streptococci. European Journal of Pediatrics 1990; 149(4):256–8.
Ehrlich, T. P., Schwartz, R. H., Wientzen, R., & Thorne, M. M. (1993). Comparison of an immunochromatographic method for rapid identification of group A streptococcal antigen with culture method.
Ehsanipour F., Mirghorbani M., Masoumi Asl H., Harandi N.V., Khanaliha K. Comparison of clinical findings and rapid streptococcal antigen detection test in the diagnosis of group a Streptococcal (GAS) pharyngitis. Archives of Clinical Infectious Diseases. 11 (2) (no pagination), 2016
Engel M.E., Cohen K., Gounden R., Kengne A.P., Barth D.D., Whitelaw A.C., Francis V., Badri M., Stewart A., Dale J.B., Mayosi B.M., Maartens G. The Cape Town clinical decision rule for streptococcal pharyngitis in children. Pediatric Infectious Disease Journal. 36 (3) (pp 250-255), 2017
Engel, M. E., et al. (2014). Group A streptococcal emm type prevalence among symptomatic children in Cape Town and potential vaccine coverage.
Eslami ST; Nassirian A; Nassirian H; Hatami E; Sobhani E; Najibpour R. Comparing performance of amoxicillin and intramuscular benzathine penicillin in relieving manifestations of streptococcal pharyngitis in children. Ghana Medical Journal. 48(4):185-8
Esposito, S., Blasi, F., Bosis, S., Droghetti, R., Faelli, N., Lastrico, A., & Principi, N. (2004). Aetiology of acute pharyngitis: the role of atypical bacteria.
Esposito, S., Noviello, S., Ianniello, F., & D'Errico, G. (2001). Short-course therapy with cefaclor for treatment of streptococcal pharyngotonsillitis.
Ezike, E. N., Rongkavilit, C., Fairfax, M. R., Thomas, R. L., & Asmar, B. I. (2005). Effect of using 2 throat swabs vs 1 throat swab on detection of group A streptococcus by a rapid antigen detection test.
Felsenstein 2014 {published data only} Felsenstein S, Faddoul D, Sposto R, Batoon K, Polanco CM, Dien Bard J. Molecular and clinical diagnosis of group A streptococcal pharyngitis in children. Journal of Clinical Microbiology 2014;52(11):3884–9.
Fine, A. M., Nizet, V., & Mandl, K. D. (2013). Participatory medicine: A home score for streptococcal pharyngitis enabled by real-time biosurveillance: a cohort study.
Finger 1999 {published data only} Finger R, Ho SH, Ngo TT, Ritchie CD, Nguyen TN. Rapid streptococcal testing in Vietnamese children with pharyngitis. Asia-Paciﬁc Journal of Public Health 1999;11 (1):26–9.
Flores Mateo, G., Conejero, J., Grenzner Martinel, E., Baba, Z., Dicono, S., Echasabal, M., Carrau, M. (2010). [Early diagnosis of streptococcal pharyngitis in paediatric practice: Validity of a rapid antigen detection test].
Fontes, Maria Jussara F., et al. "Early diagnosis of streptococcal pharyngotonsillitis: assessment by latex particle agglutination test." Jornal de pediatria 83.5 (2007): 465-470.
Foong, H. B., et al. (1992). Streptococcal pharyngitis in a primary care clinic.
Forrer, C. B., & Ellner, P. D. (1979). Distribution of hemolytic streptococci in respiratory specimens.
Forward 2006 {published data only} Forward KR, Haldane D, Webster D, Mills C, Brine C, Aylward D. A comparison between the Strep A Rapid Test Device and conventional culture for the diagnosis of streptococcal pharyngitis. Canadian Journal of Infectious Diseases and Medical Microbiology 2006;17(4):221–3. Fourati 2009 {published data only}
Furst, A., Hasin, M., Imberg, M., Galperin, M., Luzinsky, R., Lustig, T., & Simon, R. (1990). Sore throat: an analysis of medical management in a community clinic.
Gerber 1997 {published data only} Gerber MA, Tanz RR, Kabat W, Dennis E, Bell GL, Kaplan EL, et al. Optical immunoassay test for group A beta-hemolytic streptococcal pharyngitis. An ofﬁce-based, multicenter investigation. JAMA 1997;277(11):899–903.
Gerber, M. A., et al. (1988). The group A streptococcal carrier state. A reexamination.
Gerber, M. A., Randolph, M. F., & Chanatry, J. (1986). Antigen detection test for streptococcal pharyngitis: Evaluation of sensitivity with respect to true infections.
Gharagozloo, R., et al. (1976). Microbiological and epidemiological study of streptococcal sore throat at a children's clinic: a one-year study.
Gieseker 2002a {published data only} Gieseker KE,MackenzieT,RoeMH,Todd JK.Comparison of two rapid Streptococcus pyogenes diagnostic tests with a rigorous culture standard. PediatricInfectious Disease Journal 2002;21(10):922–7.
Gieseker, K. E., Roe, M. H., MacKenzie, T., & Todd, J. K. (2003). Evaluating the American Academy of Pediatrics diagnostic standard for Streptococcus pyogenes pharyngitis: backup culture versus repeat rapid antigen testing.
Glezen, W. P., Clyde Jr, W. A., Senior, R. J., Sheaffer, C. I., & Denny, F. W. (1967). Group a streptococci. Mycoplasmas, and viruses associated with acute pharyngitis.
Gonsu HK; Bomki CM; Djomou F; Toukam M; Ndze VN; Lyonga EE; Mbakop CD; Koulla-Shiro S. A comparative study of the diagnostic methods for Group A streptococcal sore throat in two reference hospitals in Yaounde, Cameroon. The Pan African medical journal. 20:139, 2015
Gray, S., Lennon, D., Anderson, P., Stewart, J., & Farrell, E. (2013). Nurse-led school-based clinics for skin infections and rheumatic fever prevention: results from a pilot study in South Auckland.
Grimprel, E., Anjak, I., Vu-Thien, H., Moissenet, D., Quinet, B., & Begue, P. (1996). Epidemiology of group A streptococcal pharyngitis in children: A 12 months study performed at the outpatient clinic of Trousseau children's Hospital, Paris, France
Gunnarsson, R. K., Holm, S. E., & Soderstrom, M. (1997). The prevalence of beta-haemolytic streptococci in throat specimens from healthy children and adults. Implications for the clinical value of throat cultures.
Gur E, Akkus S, Arvas A, Guzeloz S, Can G, Diren S, Ercan O, Cifcili S, Ilter O: Prevalence of positive throat cultures for group A beta-hemolytic streptococci among school children in Istanbul. Indian Pediatr 2002, 39(6):569-573.
Gurol, Yesim, et al. "The sensitivity and the specifity of rapid antigen test in streptococcal upper respiratory tract infections." International journal of pediatric otorhinolaryngology 74.6 (2010): 591-593.
Guthrie, R. M., Ruoff, G. E., Rofman, B. A., Ginsberg, D., Karp, R. R., Brown, S. M., & Shulz, G. A. (1988). Aetiology of acute pharyngitis and clinical response to empirical therapy with erythromycin versus amoxicillin
Habibollah S., Jain N. Antibiotic use in acute pharyngitis in children. Archives of Disease in Childhood. Conference: Annual Conference of the Royal College of Paediatrics and Child Health, RCPCH 2016. United Kingdom. Conference Start: 20160426. Conference End: 20160428. 101 (pp A37-A38), 2016. Date of Publication: April 2016
Hall 2004 {published data only} Hall MC, Kieke B, Gonzales R, Belongia EA.Spectrum bias of a rapid antigen detection test for group A beta-hemolytic streptococcal pharyngitis in a pediatric population. Pediatrics 2004;114(1):182–6.
Harris, R., Paine, D., Wittler, R., & Bruhn, F. (1995). Impact on empiric treatment of group A streptococcal pharyngitis using an optical immunoassay.
Hart, A. P., Buck, L. L., Morgan, S., Saverio, S., & McLaughlin, J. C. (1997). A comparison of the BioStar Strep A OIA rapid antigen assay, group A Selective Strep Agar (ssA), and Todd-Hewitt broth cultures for the detection of group A Streptococcus in an outpatient family practice setting.
Hashigucci, K., & Matsunobu, T. (2003). Etiology of acute pharyngitis in adults: The presence of viruses and bacteria.
Haverkorn, M. J., Valkenburg, H. A., & Goslings, W. R. O. (1971). Streptococcal pharyngitis in the general population. I. A controlled study of streptococcal pharyngitis and its complications in the Netherlands.
Hayden, G. F., Murphy, T. F., & Hendley, J. O. (1989). Non-group A streptococci in the pharynx: Pathogens or innocent bystanders?
Heelan JS, Wilbur S, Depetris G, Letourneau C.Heelan JS, Wilbur S, Depetris G, Letourneau C: Rapid antigen testing for group A Streptococcus by DNA probe. Diagn Microbiol Infect Dis 1996, 24(2):65-69. for group A Streptococcus by DNA probe. Diagn Microbiol Infect Dis. 1996;24(2):65–69
Heggie, A. D., Jacobs, M. R., Linz, P. E., Han, D. P., Kaplan, E. L., & Boxerbaum, B. (1992). Prevalence and characteristics of pharyngeal group A beta-hemolytic streptococci in US Navy recruits receiving benzathine penicillin prophylaxis.
Higgins, P. M. (1992). Streptococcal pharyngitis in general practice. 1. Some unusual features of the epidemiology.
Hjortdahl, P., Laerum, E., & Mowinckel, P. (1988). Clinical assessment of pharyngitis in general practice.
Hoffmann S: An algorithm for a selective use of throat swabs in the diagnosis of group A streptococcal pharyngo-tonsillitis in general practice. Scand J Prim Health Care 1992, 10(4):295-300. et al.1992
Hoffmann, S., & Henrichsen, J. (1987). Detection of group A streptococcal antigen from throat swabs by use of a latex agglutination test kit in general practice.
Hofkosh D, Wald ER, Chiponis DM. Prevalence of beta hemolytic streptococci in childhood pharyngitis. South Med J 1988, 81(3):329 –331.
Holmberg, S. D., & Faich, G. A. (1983). Streptococcal pharyngitis and acute rheumatic fever in Rhode Island.
Huck, W., Reed, B. D., French, T., & Mitchell, R. S. (1989). Comparison of the Directigen 1-2-3 Group A Strep Test with culture for detection of group A beta-hemolytic streptococci.
Humair JP, Revaz SA, Bovier P, Stalder H: Management of acute pharyngitis in adults: reliability of rapid streptococcal tests and clinical findings. Arch Intern Med 2006, 166(6):640-644.
Ivaska L., Niemela J., Lempainen J., Osterback R., Waris M., Vuorinen T., Hytonen J., Rantakokko-Jalava K., Peltola V. Aetiology of febrile pharyngitis in children: Potential of myxovirus resistance protein A (MxA) as a biomarker of viral infection. Journal of Infection. 74 (4) (pp 385-392), 2017
Joachim, Laure, Dioclecio Campos, and Pierre R. Smeesters. "Pragmatic scoring system for pharyngitis in low-resource settings." Pediatrics 126.3 (2010): e608-e614.
Johansson L, Mansson NO: Rapid test, throat culture and clinical assessment in the diagnosis of tonsillitis. Fam Pract 2003, 20(2):108-111. L, Mansson NO (2003) Rapid test, throat culture and clinical assessment in the diagnosis of tonsillitis. Fam Pract 20: 108–111
Jonckheer, T., Goossens, H., De Donder, M., Levy, J., & Butzler, J. P. (1986). Evaluation of the direct detection of group A beta-hemolytic streptococcal antigen in a pediatric population: comparison with the traditional culture technique.
Kamm, W., & Bille, J. (1985). Evaluation of a rapid latex agglutination test (Directigen) for the direct detection of group A streptococci from throat swabs.
Kanji K., Saatci D., Rao G.G., Khanna P., Bassett P., Williams B., Khan M. Antibiotics for tonsillitis: Should the emergency department emulate general practice? Journal of Clinical Pathology. 69 (9) (pp 834-836), 2016
Kaplan, E. L., et al. (1979). Significance of quantitative salivary cultures for group A and non-group A and non-group A beta-hemolytic streptococci in patients with pharyngitis and in their family contacts.
Kaplan, E. L., Wotton, J. T., & Johnson, D. R. (2001). Dynamic epidemiology of group A streptococcal serotypes associated with pharyngitis.
Karabay, O., Ekerbicer, H., & Yilmaz, F. (2005). Efficacy of throat gargling for detection of group a beta-hemolytic streptococcus.
Keahey L, Bulloch B, Jacobson R, Tenenbein M, Kabani A: Diagnostic accuracy of a rapid antigen test for GABHS performed by nurses in a pediatric ED. Am J Emerg Med 2002, 20(2):128-130.
Kellogg, J. A., Landis, R. C., Nussbaum, A. S., & Bankert, D. A. (1987). Performance of an enzyme immunoassay test and anaerobic culture for detection of group A streptococci in a pediatric practice versus a hospital laboratory
Kellogg, James A., et al. "Detection of group a streptococci by aerobic culture and a new simplified immunoassay in three pediatric practices and a hospital laboratory." Journal of clinical laboratory analysis 5.5 (1991): 367-371.
Khosravi A.D., Ebrahimifard N., Shamsizadeh A., Shoja S. Isolation of Streptococcus pyogenes from children with pharyngitis and emm type analysis. Journal of the Chinese Medical Association. 79 (5) (pp 276-280), 2016
Kim 2009 {published data only} Kim S. The evaluation of SD Bioline Strep A rapid antigen test in acute pharyngitis in pediatric clinics. Korean Journal Of Laboratory Medicine 2009;29(4):320–3.
Kim, S., & Yong Lee, N. (2004). Antibiotic resistance and genotypic characteristics of group a streptococci associated with acute pharyngitis in Korea.
Kolukirik M; Yilmaz M; Ince O; Ketre C; Tosun AI; Ince BK. Development of a fast and low-cost qPCR assay for diagnosis of acute gas pharyngitis. Annals of Clinical Microbiology & Antimicrobials. 15(1):46, 2016 Aug 08.
Komaroff, A. L., Pass, T. M., Aronson, M. D., Ervin, C. T., Cretin, S., Winickoff, R. N., & Branch, W. T., Jr. (1986). The prediction of streptococcal pharyngitis in adults
Koshi G, Myers RM: Streptococcal disease in children in Southern India. Indian J Pathol Bacteriol 1971, 14(1):17-23.
Krober, M. S., Bass, J. W., & Michels, G. N. (1985). Streptococcal pharyngitis. Placebo-controlled double-blind evaluation of clinical response to penicillin therapy.
Küçük 2014 {published data only} Küçük O, Biçer S, Giray T, Cöl D, Erdag GC, Gürol Y, et al. Validity of rapid antigen detection testing in group A beta-hemolytic streptococcal tonsillopharyngitis. Indian Journal of Pediatrics 2014;81(2):138–42.
Kucuk, O., Bicer, S., Giray, T., Col, D., Erdag, G. C., Gurol, Y., Vitrinel, A. (2014). Validity of rapid antigen detection testing in group a beta-hemolytic streptococcal tonsillopharyngitis.
Kuhn, S., Davies, H. D., Katzko, G., Jadavji, T., & Church, D. L. (1999). Evaluation of the Strep A OIA assay versus culture methods: ability to detect different quantities of group A Streptococcus.
Kumar, R., et al. (2009). Epidemiology of group A streptococcal pharyngitis & impetigo: a cross-sectional & follow up study in a rural community of northern India.
Kurtz 2000 {published data only} Kurtz B, Kurtz M, Roe M, Todd J. Importance of inoculum size and sampling effect in rapid antigen detection for diagnosis of Streptococcus pyogenes pharyngitis. Journal of Clinical Microbiology 2000;38(1):279–81.
Laubscher, B., van Melle, G., Dreyfuss, N., & de Crousaz, H. (1995). Evaluation of a new immunologic test kit for rapid detection of group A streptococci, the Abbott Testpack Strep A plus.
Levin, R. M., Grossman, M., Jordan, C., Ticknor, W., Barnett, P., & Pascoe, D. (1988). Group A streptococcal infection in children younger than three years of age.
Lewey 1988 {published data only} LeweyS,WhiteCB,Lieberman MM,Morales E.Evaluation of the throat culture as a follow-up for an initially negative enzyme immunosorbent assay rapid streptococcal antigen detection test. Pediatric Infectious Disease Journal 1988;7 (11):765–9.
Lieu, T. A., Fleisher, G. R., & Schwartz, J. S. (1986). Clinical performance and effect on treatment rates of latex agglutination testing for streptococcal pharyngitis in an emergency department.
Lieu, T. A., Fleisher, G. R., & Schwartz, J. S. (1988). Clinical evaluation of a latex agglutination test for streptococcal pharyngitis: performance and impact on treatment rates
Lin, M. H., et al. (2003). Epidemiological and clinical features of group A Streptococcus pharyngitis in children.
Lin, M. H., et al. (2003). Predictive value of clinical features in differentiating group A beta-hemolytic streptococcal pharyngitis in children.
Lindbaek, M., Hoiby, E. A., Lermark, G., Steinsholt, I. M., & Hjortdahl, P. (2004). Which is the best method to trace group A streptococci in sore throat patients: culture or GAS antigen test?
Little, P., Hobbs, F. D., Mant, D., McNulty, C. A., Mullee, M., et al. (2012). Incidence and clinical variables associated with streptococcal throat infections: a prospective diagnostic cohort study.
Llor C, Madurell J, Balague-Corbella M, Gomez M, Cots JM: Impact on antibiotic prescription of rapid antigen detection testing in acute pharyngitis in adults: A randomised clinical trial. Br J Gen Pract 2011, 61(586):e244-e251. C, Madurell J, Balague-Corbella M, Gomez M, Cots JM (2011) Impact on antibiotic prescription of rapid antigen detection testing in acute pharyngitis in adults: a randomise…
Llor, C., Calvino, O., Hernandez, S., Crispi, S., Perez-Bauer, M., Fernandez, Y., Cots, J. M. (2009). Repetition of the rapid antigen test in initially negative supposed streptococcal pharyngitis is not necessary in adults.
Llor, C., Hernandez Anadon, S., Gomez Bertomeu, F. F., Santamaria Puig, J. M., Calvino Dominguez, O., & Fernandez Pages, Y. (2008). [Validation of a rapid antigenic test in the diagnosis of pharyngitis caused by group a beta-haemolytic Streptococcus].
Macknin 1988 {published data only} Macknin ML, Indich N, Easley KA, Imrie R, Shapiro DJ. Comparison of two rapid diagnostic tests for group A streptococcus. Pediatric Infectious Disease Journal 1988;7 (10):735–6. Maltezou 2008 {published data only}
Maltezou, Helen C., et al. "Evaluation of a rapid antigen detection test in the diagnosis of streptococcal pharyngitis in children and its impact on antibiotic prescription." Journal of antimicrobial Chemotherapy 62.6 (2008): 1407-1412.
Mazur, E., Bochynska, E., Kochanska, E., & Koziol-Montewka, M. (2011). Utility of clinical differentiation and microbiological examination for appropriate antibiotic therapy of acute pharyngotonsillitis in children.
Mazur, Elżbieta, et al. "Empirical validation of Polish guidelines for the management of acute streptococcal pharyngitis in children." International journal of pediatric otorhinolaryngology 78.1 (2014): 102-106.
McDonald, M., Brown, A., Edwards, T., Hope, A., Amu, M., Morey, F., . . . Carapetis, J. R. (2007). Apparent contrasting rates of pharyngitis and pyoderma in regions where rheumatic heart disease is highly prevalent.
McIsaac 2004 {published data only} McIsaac WJ, Kellner JD, Aufricht P, Vanjaka A, Low DE. Empirical validation of guidelines for the management of pharyngitis in children and adults. JAMA 2004;291(13): 1587–95.
McIsaac WJ, Goel V, To T, Low DE: The validity of a sore throat score in family practice. CMAJ 2000, 163(7):811-815
McIsaac WJ, Kellner JD, Aufricht P, Vanjaka A, Low DE: Empirical validation of guidelines for the management of pharyngitis in children and adults.[Erratum appears in JAMA. 2005 Dec 7;294(21):2700]. JAMA 2004, 291(13):1587-1595.
McIsaac WJ, White D, Tannenbaum D, Low DE: A clinical score to reduce unnecessary antibiotic use in patients with sore throat. CMAJ Canadian Medical Association Journal 1998, 158(1):75-83.
McMillan, J. A., Sandstrom, C., Weiner, L. B., Forbes, B. A., Woods, M., Howard, T., Winkelman, J. W. (1986). Viral and bacterial organisms associated with acute pharyngitis in a school-aged population.
McMillan, J. A., Weiner, L. B., Higgins, A. M., & Lamparella, V. J. (1993). Pharyngitis associated with herpes simplex virus in college students.
Meier, F. A., Howland, J., Johnson, J., & Poisson, R. (1990). Effects of a rapid antigen test for group A streptococcal pharyngitis on physician prescribing and antibiotic costs.
Menon, T., et al. (2004). Group A streptococcal infections of the pharynx in a rural population in south India.
Mezghani Maalej, S., et al. (2010). Childhood pharyngitis in Sfax (Tunisia): epidemiology and utility of a rapid streptococcal test.
Middleton, D. B., D'Amico, F., & Merenstein, J. H. (1988). Standardized symptomatic treatment versus penicillin as initial therapy for streptococcal pharyngitis.
Milatovic, D., & Knauer, J. (1989). Cefadroxil versus penicillin in the treatment of streptococcal tonsillopharyngitis.
Mistik S; Gokahmetoglu S; Balci E; Onuk FA. Sore throat in primary care project: a clinical score to diagnose viral sore throat. Family Practice. 32(3):263-8, 2015 Jun
Moyer, N. P., Quinn, P. J., & Showalter, C. A. (1990). Evaluation of the Directigen 1,2,3 Group A Strep Test for diagnosis of streptococcal pharyngitis.
Mzoughi, R., et al. (2004). Group A streptococci in children with acute pharyngitis in Sousse, Tunisia.
Nakamura, S., Kawamura, I., Murai, T., Inazumi, Y., & Ebisawa, I. (1990). Isolation of group A streptococci from pharyngitis patients of all ages--studies from the clinical and epidemiological standpoint.
Nandi, S., et al. (2001). Group A streptococcal sore throat in a periurban population of northern India: a one-year prospective study.
Needham, C. A., McPherson, K. A., & Webb, K. H. (1998). Streptococcal pharyngitis: impact of a high-sensitivity antigen test on physician outcome.
Nerbrand C, Jasir A, Schalen C: Are current rapid detection tests for Group A Streptococci sensitive enough? Evaluation of 2 commercial kits. Scand J Infect Dis 2002, 34(11):797-799.C, Jasir A, Schalen C (2002) Are current rapid detection tests for Group A Streptococci sensitive enough? Evaluation of 2 commercial kits. Scand J Infect Dis 34: 797–799
Noorbakhsh, S., et al. (2011). Immunoasssay chromatographic antigen test for rapid diagnosis of group a beta hemolytic streptococcus pharyngitis in children: A cross/ sectional study.
Nussinovitch, M., Finkelstein, Y., Amir, J., & Varsano, I. (1999). Group A beta-hemolytic streptococcal pharyngitis in preschool children aged 3 months to 5 years.
Ogay, K., & Bille, J. (1986). Rapid coagglutination test for the direct detection of group A streptococci from throat swabs.
Orda U; Mitra B; Orda S; Fitzgerald M; Gunnarsson R; Rofe G; Dargan A. Point of care testing for group A streptococci in patients presenting with pharyngitis will improve appropriate antibiotic prescription. Emergency Medicine Australasia. 28(2):199-204, 2016 Apr.
Otero, J. R., Reyes, S., & Noriega, A. R. (1983). Rapid diagnosis of group A streptococcal antigen extracted directly from swabs by an enzymatic procedure and used to detect pharyngitis.
Palla, A. H., et al. (2012). Over prescription of antibiotics for adult pharyngitis is prevalent in developing countries but can be reduced using McIsaac modification of Centor scores: a cross-sectional study.
Patel, K., Chittom, A. L., Toshniwal, R., & Kocka, F. E. (1987). Rapid commercial test for direct detection of group A streptococci in throat swabs.
Penalba Citores, A. C., Riano Mendez, B., Maranon Pardillo, R., Miguez Navarro, C., Vazquez Lopez, P., Guerrero Soler, M. M., & Merello Godino, C. (2007). Incidence of streptococcal pharyngitis.
Penney C., Porter R., O'Brien M., Daley P. Operator Influence on Blinded Diagnostic Accuracy of Point-of-Care Antigen Testing for Group A Streptococcal Pharyngitis. Canadian Journal of Infectious Diseases and Medical Microbiology. 2016 (no pagination), 2016
Pichichero, M. E., Disney, F. A., Talpey, W. B., Green, J. L., Francis, A. B., Roghmann, K. J., & Hoekelman, R. A. (1987). Adverse and beneficial effects of immediate treatment of Group A beta-hemolytic streptococcal pharyngitis with penicillin.
Pitetti, R. D., Drenning, S. D., & Wald, E. R. (1998). Evaluation of a new rapid antigen detection kit for group A beta-hemolytic streptococci.
Pockett, C. R., & Thompson, G. C. (2011). Adherence of families to a group a streptococcal pharyngitis protocol used in a pediatric emergency department.
Poses, R. M., Cebul, R. D., Collins, M., & Fager, S. S. (1985). The accuracy of experienced physicians' probability estimates for patients with sore throats. Implications for decision making.
Principi, N., Marchisio, P., Calanchi, A., Onorato, J., Plebani, A., Reali, E., et al. (1990). Streptococcal pharyngitis in Italian children: epidemiology and treatment with miocamycin.
Razongles, P., & Bastien, P. (1993). Use of rapid beta-hemolytic strept testing in the office-based treatment of pharyngitis.
Reed BD, Huck W, French T: Diagnosis of group A beta-hemolytic Streptococcus using clinical scoring criteria, Directigen 1-2-3 group A streptococcal test, and culture. Arch Intern Med 1990, 150(8):1727-1732. et al. 1990
Regueras, De Lorenzo G., et al. "Use of the rapid antigen technique in the diagnosis of Streptococcus pyogenes pharyngotonsillitis." Anales de pediatria (Barcelona, Spain: 2003). Vol. 77. No. 3. 2012.
Reichwein, B., Jungkind, D., Guardiani, M., Gilbert, R., Prosswimmer, G., & Amadio, P. (1986). Comparison of two rapid latex agglutination methods for detection of group A streptococcal pharyngitis.
Rimoin, A. W., et al. (2005). Evaluation of the WHO clinical decision rule for streptococcal pharyngitis.
Rimoin, A. W., et al. (2010). The utility of rapid antigen detection testing for the diagnosis of streptococcal pharyngitis in low-resource settings.
Roe, M., Kishiyama, C., Davidson, K., Schaefer, L., & Todd, J. (1995). Comparison of biostar Strep A OIA optical immune assay, Abbott TestPack plus Strep A, and culture with selective media for diagnosis of group A streptococcal pharyngitis.
Romero-Vivas, J., Betriu, C., Sanchez, M. L., Herranz, B., & Picazo, J. J. (1995). Beta-lactamase producing bacteria in the pharyngeal flora of patients with acute pharyngitis.
Rotta, J., Duben, J., Jedlicka, F., Havlickova, H., Tumova, B., & Bruckova, M. (1989). Prospective study of pharyngitis: clinical diagnosis and microbiological profile.
Saitz, E. W., & Stratigos, S. (1976). Absence of wide-zone, alpha-hemolytic streptococci in children with pharyngitis.
Santos O, Weckx LLM, Pignatari ACC, Pignatari SSN: Detection of Group A beta-hemolytic Streptococcus employing three different detection methods: culture, rapid antigen detecting test, and molecular assay. Braz J Infect Dis 2003, 7(5):297-300.O, Weckx LL, Pignatari AC, Pignatari SS (2003) Detection of Group A beta-hemolytic Streptococcus employing three different detection methods: culture, rapid…
Sarikaya S, Aktas C, Ay D, Cetin A, Celikmen F: Sensitivity and specificity of rapid antigen detection testing for diagnosing pharyngitis in the emergency department. Ear Nose Throat J 2010, 89(4):180-182. S, Aktas C, Ay D, Cetin A, Celikmen F (2010) Sensitivity and specificity of rapid antigen detection testing for diagnosing pharyngitis in the emergency department. Ear Nose Throat J 89: 180–182
Sayyahfar S., Fahimzad A., Naddaf A., Tavassoli S. Antibiotic susceptibility evaluation of group a streptococcus isolated from children with pharyngitis: A study from Iran. Infection and Chemotherapy. 47 (4) (pp 225-230), 2015
Schlager, T. A., Hayden, G. A., Woods, W. A., Dudley, S. M., & Hendley, J. O. (1996). Optical immunoassay for rapid detection of group A beta-hemolytic streptococci. Should culture be replaced?
Schmuziger N, Schneider S, Frei R: Reliability and general practice value of 2 rapid Streptococcus A tests. HNO 2003, 51(10):806.N, Schneider S, Frei R (2003) [Reliability and general practice value of 2 rapid Streptococcus A tests]. HNO 51: 806–812
Schwabe 1987 {published data only} Schwabe LD, Small MT, Randall EL. Comparison of TestPackStrepA test kit with culture technique for detection of group A streptococci. Journal of Clinical Microbiology 1987;25(2):309–11.
Schwabe 1991 {published data only} Schwabe LD, Gobbo AF, Gottschall RL, Randall EL. Comparison of TestPack Plus Strep A with selective and nonselective culture media for detection of group-A streptococci. Diagnostic Microbiology and Infectious Disease 1991;14(5):367–72.
Schwartz, R. H., Hayden, G. F., & Wientzen, R. (1986). Children less than three-years-old with pharyngitis. Are group A streptococci really that uncommon?
Schwartz, R. H., Wientzen, R. L., Fleming, K., & Schweisthal, P. E. (1981). Streptococcal pharyngitis in infants: a reappraisal of its prevalence.
Schwartz, Richard H. "Evaluation of rapid streptococcal detection tests." The Pediatric infectious disease journal 16.11 (1997): 1099-1100.
Seaberg DC, Gettings G, Rosenthal B, Geiger T: Rapid, optical immunoassay for streptococcal pharyngitis. Academic emergency medicine : official journal of the Society for Academic Emergency Medicine 1997, 4(1):81-83.
Sedki 2010 {published data only} Sedki M, Salama H, Salama E, Abdalla N, Ezz H. Rapid diagnostic test for streptococcal throat infection in Egyptian children. Medical Journal of Cairo University 2010;78(2): 177–82.
Seppala, H., Lahtonen, R., Ziegler, T., Meurman, O., Hakkarainen, K., Miettinen, A., Huovinen, P. (1993). Clinical scoring system in the evaluation of adult pharyngitis.
Sharma, S. C. and P. V. Subbukrishnan (1981). Streptococcal pharyngitis--rapid diagnosis by Gram stain.
Shephard A; Smith G; Aspley S; Schachtel BP. Randomised, double-blind, placebo-controlled studies on flurbiprofen 8.75 mg lozenges in patients with/without group A or C streptococcal throat infection, with an assessment of clinicians' prediction of 'strep throat'. International Journal of Clinical Practice. 69(1):59-71, 2015 Jan
Shih, C. T., et al. (2012). Evaluation of a streptococcal pharyngitis score in Southern Taiwan.
Siddiqui, S. J., et al. (2002). An evaluation of cefaclor in Pakistani children with pharyngotonsillitis.
Slinger R, Goldfarb D, Rajakumar D, Moldovan I, Barrowman N, Tam R, Chan F: Rapid PCR detection of group A Streptococcus from flocked throat swabs: a retrospective clinical study. Ann Clin Microbiol Antimicrob 2011, 10:33. R, Goldfarb D, Rajakumar D, et al. Rapid PCR detection of group A Streptococcus from flocked throat swabs: a retrospective clinical study. Ann Clin Microbiol Antimicrob. 2011;1…
Solak, S., & Ergonul, O. (2005). Short communication: clinical predictors of group A beta hemolytic streptococci isolation in upper respiratory tract infections.
Spitzer, J., Hennessy, E., & Neville, L. (2001). High group A streptococcal carriage in the Orthodox Jewish community of north Hackney.
Steinhoff, M. C., et al. (1997). Effectiveness of clinical guidelines for the presumptive treatment of streptococcal pharyngitis in Egyptian children.
Strandjord 1987 {published data only} Strandjord TP, Rich EJ, Quan L. Comparison of two antigen detection techniques for group A streptococcal pharyngitis in a pediatric emergency department. Pediatric Infectious Disease Journal 1987;6(11):1071–2.
Syrogiannopoulos, G. A., Grivea, I. N., Fitoussi, F., Doit, C., Katopodis, G. D., Bingen, E., & Beratis, N. G. (2001). High prevalence of erythromycin resistance of Streptococcus pyogenes in Greek children.
Tabb MM; Batterman HJ. The SimplexaTM Group A Strep Direct Assay: a sample-to-answer molecular assay for the diagnosis of group A streptococcal pharyngitis. Expert Review of Molecular Diagnostics. 16(3):269-76, 2016
Tajbakhsh, S., et al. "Rapid detection of Streptococcus pyogenes in throat swab specimens by fluorescent in situ hybridization." European review for medical and pharmacological sciences 15.3 (2011): 313-317.
Tanz, R. R., Gerber, M. A., Kabat, W., Rippe, J., Seshadri, R., & Shulman, S. T. (2009). Performance of a rapid antigen-detection test and throat culture in community pediatric offices: implications for management of pharyngitis.
Tapia MD; Sow SO; Tamboura B; Keita MM; Berthe A; Samake M; Nataro JP; Onwuchekwa UO; Penfound TA; Blackwelder W; Dale JB; Kotloff KL. Streptococcal pharyngitis in schoolchildren in Bamako, Mali. Pediatric Infectious Disease Journal. 34(5):463-8, 2015 May
Tartof, S. Y., et al. (2010). Factors associated with Group A Streptococcus emm type diversification in a large urban setting in Brazil: a cross-sectional study.
Tellechea, A. L., et al. (2012). Group A beta-hemolytic Streptococcus frequency in the throat of symptomatic patients younger than 15 years, by age group.
Tenjarla, Gayathri, Ashir Kumar, and John W. Dyke. "TestPack Strep A kit for the rapid detection of group A streptococci on 11,088 throat swabs in a clinical pathology laboratory." American journal of clinical pathology 96.6 (1991): 759-761.
Toepfner 2013 {published data only} Toepfner N, Henneke P, Berner R, Hufnagel M. Impact of technical training on rapid antigen detection tests (RADT) in group A streptococcal tonsillopharyngitis. European Journal of Clinical Microbiology and Infectious Diseases 2013; 32(5):609–11.
Tuncer, A. M., Kunak, B., Kirsac, N., Yeginaltay, T., Kotiloglu, G., Can, R., . . . Nalca, M. (1987). [The frequency of group A beta-hemolytic Streptococcus in acute tonsillopharyngitis and therapy with cefadroxil, clavulanic acid-amoxicillin combination and erythromycin in patients unresponsive to procaine penicillin therapy].
Tunik, M. G., Fierman, A. H., Dreyer, B. P., Krasinski, K., Hanna, B., & Rosenberg, C. (1990). Latex agglutination for the rapid diagnosis of streptococcal pharyngitis: use by house staff in a pediatric emergency service.
Turner, J. C., Hayden, F. G., Lobo, M. C., Ramirez, C. E., & Murren, D. (1997). Epidemiologic evidence for Lancefield group C beta-hemolytic streptococci as a cause of exudative pharyngitis in college students.
Upton A, Farrell E, Stewart J, Lennon D: Disappointing performance of rapid antigen detection tests for group A streptococcus in the Auckland school-based sore throat programme. ‎N Z Med J 2014, 127(1389):103-105.
Upton A; Bissessor L; Farrell E; Shulman ST; Zheng X; Lennon D. Comparison of illumigene Group A Streptococcus Assay with Culture of Throat Swabs from Children with Sore Throats in the New Zealand School-Based Rheumatic Fever Prevention Program. Journal of Clinical Microbiology. 54(1):153-6, 2016 Jan
Vakkila J; Koskinen JO; Brandt A; Muotiala A; Liukko V; Soittu S; Meriluoto S; Vesalainen M; Huovinen P; Irjala K. Detection of Group A Streptococcus from Pharyngeal Swab Samples by Bacterial Culture Is Challenged by a Novel mariPOC Point-of-Care Test. Journal of Clinical Microbiology. 53(7):2079-83, 2015 Jul
Valkenburg, H. A., Goslings, W. R. O., Bots, A. W., De Moor, C. E., & Lorrier, J. C. (1963). Attack rate of streptococcal pharyngitis. rheumatic fever and glomerulonephritis in general population. U. The epidemiology of streptococcal pharyngitis in one village during a two-year period.
Van Limbergen, J., Kalima, P., Taheri, S., & Beattie, T. F. (2006). Streptococcus A in paediatric accident and emergency: are rapid streptococcal tests and clinical examination of any help?
van Wyk, M., et al. (1983). Should young adults with sore throat be treated with antibiotics?
van Zyl, M. L., et al. (1981). Beta-hemolytic streptococci as a cause of sore throat in the Pretoria area.
Venezia, R. A., Ryan, A., Alward, S., & Kostun, W. A. (1985). Evaluation of a rapid method for the detection of streptococcal group A antigen directly from throat swabs.
Watanakunakorn, C. (1985). Should routine throat cultures be done in hospital personnel complaining of a sore throat?
Wegner, D. L., Witte, D. L., & Schrantz, R. D. (1992). Insensitivity of rapid antigen detection methods and single blood agar plate culture for diagnosing streptococcal pharyngitis.
White, C. B., et al. (1986). Rapid latex agglutination compared with the throat culture for the detection of group A streptococcal infection.
Wong 1989 {published data only} Wong T,Tiessen E.Evaluation of TestPack Strep A for rapid identiﬁcation of group A streptococci. Canadian Family Physician 1989;35(Sep):1767–70.
Wong, M. C. and C. H. Chung (2002). Group A streptococcal infection in patients presenting with a sore throat at an accident and emergency department: prospective observational study.
Woods, W. A., Carter, C. T., & Schlager, T. A. (1999). Detection of group A streptococci in children under 3 years of age with pharyngitis.
Woods, W. A., Carter, C. T., Stack, M., Connors, A. F., Jr., & Schlager, T. A. (1999). Group A streptococcal pharyngitis in adults 30 to 65 years of age.
Yuckienuz 1988 {published data only} Yuckienuz SA, Thorne GM, Macone AB, Goldmann DA, St Pierre J, Marcus EP. Performance of a solid phase enzyme immunoassay for detection of group A streptococci in a pediatric ofﬁce laboratory as refereed by a hospital laboratory. Pediatric Infectious Disease Journal 1988;7(6): 393–8. Zanacca 1992 {published data only}
List of included studies reporting prevalence data on serologically-confirmed GAS pharyngitis
Full citation of studies reporting on serologically confirmed GAS pharyngitis	Is study unique? ie. does it report prevalence findings on sero.confirmed pharyngitis alone? If no, what else does it report on that is included in this review?
Chaudhary, S., Bilinsky, S. A., Hennessy, J. L., Soler, S. M., Wallace, S. E., Schacht, C. M., & Bisno, A. L. (1985). Penicillin V and rifampin for the treatment of group A streptococcal pharyngitis: a randomized trial of 10 days penicillin vs 10 days penicillin with rifampin during the final 4 days of therapy.	Y
Gerber, M. A., Caparas, L. S., & Randolph, M. F. (1990). Evaluation of a new latex agglutination test for detection of streptolysin O antibodies.	Y
Kaplan, E. L., Ferrieri, P., & Wannamaker, L. W. (1974). Comparison of the antibody response to streptococcal cellular and extracellular antigens in acute pharyngitis.	Y
Silverman, B. K., Bierman, R. H., Atkin, D., Katz, N. S., Janeff, J. D., & Janeff, D. G. (1974). Comparative serological changes following treated group A streptococcal pharyngitis.	Y
Tarpay, M. M., Chartrand, S., Marks, M., & Cox, A. (1984). The extended microbiology of group A streptococcal pharyngitis. Observations during a double-blind controlled study of cephalexin twice versus four-times daily.	Y
Gerber, M. A., et al. (1987). Streptozyme test for antibodies to group A streptococcal antigens.	Y
Kaplan EL, Johnson DR. (2001). Unexplained reduced microbiological efficacy of intramuscular benzathine penicillin G and of oral penicillin V in eradication of group a streptococci from children with acute pharyngitis.	Y
Stromberg, A., et al. (1988). Bacteriological and serological aspects of group A streptococcal pharyngotonsillitis caused by group A streptococci.	Y
Amir, J., Shechter, Y., Eilam, N., & Varsano, I. (1994). Group a beta-hemolytic streptococcal pharyngitis children younger than 5 years.	N - culture +ve pharyngitis and asymptomatic carriage
Rotta, J., Duben, J., Jedlicka, F., Havlickova, H., Tumova, B., & Bruckova, M. (1989). Prospective study of pharyngitis: clinical diagnosis and microbiological profile.	N - culture +ve pharyngitis and asymptomatic carriage
Hayden, G. F., Murphy, T. F., & Hendley, J. O. (1989). Non-group A streptococci in the pharynx: Pathogens or innocent bystanders?	N - culture +ve pharyngitis and asymptomatic carriage
Kaplan, E. L., et al. (1979). Significance of quantitative salivary cultures for group A and non-group A and non-group A beta-hemolytic streptococci in patients with pharyngitis and in their family contacts.	N - culture +ve pharyngitis and asymptomatic carriage
van Wyk, M., et al. (1983). Should young adults with sore throat be treated with antibiotics?	N - culture +ve pharyngitis and asymptomatic carriage
Menon, T., et al. (2004). "Group A streptococcal infections of the pharynx in a rural population in south India."	N - culture +ve pharyngitis and asymptomatic carriage
Higgins, P. M. (1992). Streptococcal pharyngitis in general practice. 1. Some unusual features of the epidemiology.	N - culture +ve pharyngitis
Krober, M. S., Bass, J. W., & Michels, G. N. (1985). Streptococcal pharyngitis. Placebo-controlled double-blind evaluation of clinical response to penicillin therapy.	N - culture +ve pharyngitis
Nussinovitch, M., Finkelstein, Y., Amir, J., & Varsano, I. (1999). Group A beta-hemolytic streptococcal pharyngitis in preschool children aged 3 months to 5 years.	N - culture +ve pharyngitis
Valkenburg, H. A., Goslings, W. R. O., Bots, A. W., De Moor, C. E., & Lorrier, J. C. (1963). Attack rate of streptococcal pharyngitis. rheumatic fever and glomerulonephritis in general population. U. The epidemiology of streptococcal pharyngitis in one village during a two-year period.	N - culture +ve pharyngitis
Gerber, M. A., et al. (1988). The group A streptococcal carrier state. A reexamination.	N - culture +ve pharyngitis
White, C. B., et al. (1986). Rapid latex agglutination compared with the throat culture for the detection of group A streptococcal infection.	N - culture +ve pharyngitis
Danchin, M. H., Rogers, S., Kelpie, L., Selvaraj, G., Curtis, N., Carlin, J. B.,Carapetis, J. R. (2007). Burden of acute sore throat and group A streptococcal pharyngitis in school-aged children and their families in Australia.	N - culture +ve pharyngitis
Green shade indicates unequivocal seroconfirmation methods used
List of included studies reporting prevalence data on asymptomatic pharyngeal GAS carriage
Full citation of studies reporting prevalence data on asymptomatic pharyngeal GAS carriage included in this review	Is study unique? ie. does it report prevalence findings on asymptomatic GAS carriage alone?
Betriu, C., Romero, J., Sanchez, A., Sanchez, M. L., Gomez, M., & Picazo, J. J. (1994). Study of the state of carriers of hemolytic streptococci B in groups A, B, C and G.	Y
Dumre, S. P., et al. (2009). Asymptomatic throat carriage rate and antimicrobial resistance pattern of Streptococcus pyogenes in Nepalese school children.	Y
Gupta, R., et al. (1992). Subclinical group A streptococcal throat infection in school children.	Y
Hoffmann, S. (1985). The throat carrier rate of group A and other beta hemolytic streptococci among patients in general practice.	Y
Martin, J. M., Green, M., Barbadora, K. A., & Wald, E. R. (2004). Group A streptococci among school-aged children: clinical characteristics and the carrier state.	Y
Merlini, A. B., et al. (2014). Prevalence of group A beta-hemolytic Streptococcus oropharyngeal colonization in children and therapeutic regimen based on antistreptolysin levels: Data from a city from Southern Brazil.	Y
Mezghani Maalej, S., et al. (2010). Group A streptococci in children with acute pharyngitis in Sousse, Tunisia.	Y
Myers, R. M. and G. Koshy (1961). Beta-hemolytlc streptococci in survey throat cultures in an Indian population.	Y
Nicolle, L. E., Postl, B., Urias, B., Law, B., & Ling, N. (1990). Group A streptococcal pharyngeal carriage, pharyngitis, and impetigo in two northern Canadian native communities.	Y
Peters, J. E., & Gackstetter, G. D. (1998). Streptococcus pyogenes transmission among Air Force recruits: efficacy of surveillance and prophylaxis protocols.	Y
Pichichero, M. E., Marsocci, S. M., Murphy, M. L., Hoeger, W., Green, J. L., & Sorrento, A. (1999). Incidence of streptococcal carriers in private pediatric practice.	Y
Ranin, L., et al. (2004). Epidemiology of diseases caused by Streptococcus pyogenes in Serbia during a nine-year period (1991-1999).	Y
Tahernia, A. C., et al. (1972). Streptococcal pharyngeal infection carrier rates in schoolchildren in Shiraz.	Y
Attia, Magdy W., et al. "Performance of a predictive model for streptococcal pharyngitis in children." Archives of pediatrics & adolescent medicine 155.6 (2001): 687-691.	Y
Belard S, Toepfner N, Arnold B, Alabi AS, Berner R: beta-hemolytic streptococcal throat carriage and tonsillopharyngitis: a cross-sectional prevalence study in Gabon, Central Africa. Infection 2015, 43(2):177-183.	Y
Fazeli, M. R., et al. "Group A streptococcal serotypes isolated from healthy schoolchildren in Iran." European journal of clinical microbiology and infectious diseases 22.8 (2003): 475-478.	Y
Feery BJ, Forsell P, Gulasekharam M: Streptococcal sore throat in general practice--a controlled study. Med J Aust 1976, 1(26):989-991. et al. 1976	Y
Ginsburg CM, McCracken GH, Crow SD, Dildy BR, Morchower G, Steinberg JB, Lancaster K: Seroepidemiology of the group-A streptococcal carriage state in a private pediatric practice. Am J Dis Child 1985, 139(6):614-617.	Y
Jasir, A., et al. "Isolation rates of Streptococcus pyogenes in patients with acute pharyngotonsillitis and among healthy school children in Iran." Epidemiology and infection 124.01 (2000): 47-51.	Y
Karoui, R., et al. "Hemolytic streptococci and streptococcal antibodies in normal schoolchildren in Kuwait." American journal of epidemiology 116.4 (1982): 709-721.	Y
Orda U; Gunnarsson R; Orda S; Fitzgerald M; Rofe G; Dargan A. Etiologic predictive value of a rapid immunoassay for the detection of group A Streptococcus antigen from throat swabs in patients presenting with a sore throat. International Journal of Infectious Diseases. 45:32-5, 2016 Apr	Y
Richmond P., Nissen M., Lambert S., Booy R., Reynolds G., Sebastian S., Pride M., Jansen K.U., Anderson A.S., Scully I.L., Marshall H.S. Group A streptococcal carriage and seroepidemiology in children up to 10 years of age in Australia. Pediatric Infectious Disease Journal. 34 (8) (pp 831-838), 2015	Y
Amir, J., Shechter, Y., Eilam, N., & Varsano, I. (1994). Group a beta-hemolytic streptococcal pharyngitis children younger than 5 years.	N
Barnham, M. (1983). Bacteraemia in streptococcal infections of the throat.	N
Begovac, J., Bobinac, E., Benic, B., Desnica, B., Maretic, T., Basnec, A., & Kuzmanovic, N. (1993). Asymptomatic pharyngeal carriage of beta-haemolytic streptococci and streptococcal pharyngitis among patients at an urban hospital in Croatia.	N
Bramhachari, P. V., Kaul, S. Y., McMillan, D. J., Shaila, M. S., Karmarkar, M. G., & Sriprakash, K. S. (2010). Disease burden due to Streptococcus dysgalactiae subsp. equisimilis (group G and C streptococcus) is higher than that due to Streptococcus pyogenes among Mumbai school children.	N
Carlson, P., Kontianinen, S., Renkonen, O. V., Sivonen, A., & Visakorpi, R. (1995). Arcanobacterium haemolyticum and streptococcal pharyngitis in army conscripts.	N
Chowdhury, M. N., Kambal, A. M., al-Eissa, Y. A., Khaliq, M. R., al-Ayed, I. H., & al-Sanie, A. M. (1997). Non-group A streptococci: are they pathogens in the throat?	N
Cohen, R., Estrangin, E., Lecompte, M. D., Bouhanna, C. A., Wollner, A., Koskas, M.,Geslin, P. (1994). [Bacterial epidemiology of pharyngitis in pediatric private practice].	N
Edmond, K. M., Grimwood, K., Carlin, J. B., Chondros, P., Hogg, G. G., & Barnett, P. L. J. (1996). Streptococcal pharyngitis in a paediatric emergency department.	N
Esposito, S., Blasi, F., Bosis, S., Droghetti, R., Faelli, N., Lastrico, A., & Principi, N. (2004). Aetiology of acute pharyngitis: the role of atypical bacteria.	N
Esposito, S., Noviello, S., Ianniello, F., & D'Errico, G. (2001). Short-course therapy with cefaclor for treatment of streptococcal pharyngotonsillitis.	N
Glezen, W. P., Clyde Jr, W. A., Senior, R. J., Sheaffer, C. I., & Denny, F. W. (1967). Group a streptococci. Mycoplasmas, and viruses associated with acute pharyngitis.	N
Gunnarsson, R. K., Holm, S. E., & Soderstrom, M. (1997). The prevalence of beta-haemolytic streptococci in throat specimens from healthy children and adults. Implications for the clinical value of throat cultures.	N
Hayden, G. F., Murphy, T. F., & Hendley, J. O. (1989). Non-group A streptococci in the pharynx: Pathogens or innocent bystanders?	N
Kaplan, E. L., et al. (1979). Significance of quantitative salivary cultures for group A and non-group A and non-group A beta-hemolytic streptococci in patients with pharyngitis and in their family contacts.	N
Kim, S., & Yong Lee, N. (2004). Antibiotic resistance and genotypic characteristics of group a streptococci associated with acute pharyngitis in Korea.	N
Kumar, R., et al. (2009). Epidemiology of group A streptococcal pharyngitis & impetigo: a cross-sectional & follow up study in a rural community of northern India.	N
Lieu, T. A., Fleisher, G. R., & Schwartz, J. S. (1988). Clinical evaluation of a latex agglutination test for streptococcal pharyngitis: performance and impact on treatment rates.	N
McMillan, J. A., Sandstrom, C., Weiner, L. B., Forbes, B. A., Woods, M., Howard, T., Winkelman, J. W. (1986). Viral and bacterial organisms associated with acute pharyngitis in a school-aged population.	N
Menon, T., et al. (2004). Group A streptococcal infections of the pharynx in a rural population in south India.	N
Mzoughi, R., et al. (2004). Group A streptococci in children with acute pharyngitis in Sousse, Tunisia.	N
Rotta, J., Duben, J., Jedlicka, F., Havlickova, H., Tumova, B., & Bruckova, M. (1989). Prospective study of pharyngitis: clinical diagnosis and microbiological profile.	N
Spitzer, J., Hennessy, E., & Neville, L. (2001). High group A streptococcal carriage in the Orthodox Jewish community of north Hackney.	N
Tartof, S. Y., et al. (2010). Factors associated with Group A Streptococcus emm type diversification in a large urban setting in Brazil: a cross-sectional study.	N
Turner, J. C., Hayden, F. G., Lobo, M. C., Ramirez, C. E., & Murren, D. (1997). Epidemiologic evidence for Lancefield group C beta-hemolytic streptococci as a cause of exudative pharyngitis in college students.	N
van Wyk, M., et al. (1983). Should young adults with sore throat be treated with antibiotics?	N
Woods, W. A., Carter, C. T., & Schlager, T. A. (1999). Detection of group A streptococci in children under 3 years of age with pharyngitis.	N
Woods, W. A., Carter, C. T., Stack, M., Connors, A. F., Jr., & Schlager, T. A. (1999). Group A streptococcal pharyngitis in adults 30 to 65 years of age.	N
Abd El-Ghany SM; Abdelmaksoud AA; Saber SM; Abd El Hamid DH. Group A beta-hemolytic streptococcal pharyngitis and carriage rate among Egyptian children: a case-control study. Annals of Saudi Medicine. 35(5):377-82, 2015 Sep-Oct	N
Chauhan S; Kashyap N; Kanga A; Thakur K; Sood A; Chandel L. Genetic Diversity among Group A Streptococcus Isolated from Throats of Healthy and Symptomatic Children. Journal of Tropical Pediatrics. 62(2):152-7, 2016 Apr	N
Cimolai, N., et al. "Beta-haemolytic non-group A streptococci and pharyngitis: a case-control study." European journal of pediatrics 150.11 (1991): 776-779.et al. 1991	N
Gur E, Akkus S, Arvas A, Guzeloz S, Can G, Diren S, Ercan O, Cifcili S, Ilter O: Prevalence of positive throat cultures for group A beta-hemolytic streptococci among school children in Istanbul. Indian Pediatr 2002, 39(6):569-573.	N
Hofkosh D, Wald ER, Chiponis DM. Prevalence of beta hemolytic streptococci in childhood pharyngitis. South Med J 1988, 81(3):329 –331.	N
Koshi G, Myers RM: Streptococcal disease in children in Southern India. Indian J Pathol Bacteriol 1971, 14(1):17-23.	N
Vakkila J; Koskinen JO; Brandt A; Muotiala A; Liukko V; Soittu S; Meriluoto S; Vesalainen M; Huovinen P; Irjala K. Detection of Group A Streptococcus from Pharyngeal Swab Samples by Bacterial Culture Is Challenged by a Novel mariPOC Point-of-Care Test. Journal of Clinical Microbiology. 53(7):2079-83, 2015 Jul	N

## Sheet: Summary of study no.s
			N studies
Total unique studies included			284
Studies reporting on GAS culture+ pharyngitis			254
Studies reporting on seroconfirmed GAS pharyngitis			21
Studies reporting on asymptomatic GAS carriage			56

## Sheet: Measures of heterogenity
Random effects meta-analysis summaries
Culture-positive GAS pharyngitis prevalence summary and heterogeneity in pooled estimates
Recruitment type (Active and Passive/Active/Passive)	Included countries (All/OECD/non-OECD)	Age restrictions applied	Prevalence % (95% CI)	tau^2	H (95% CI)	I^2 (95% CI)	Notes				Heterogeneity in studies using any method of seroconfirmation
Active and Passive	All	None	22.70 (21.23-24.24)	0.4588	10.15 (9.93-10.37)	99.0% (99.0%-99.1%)					Prevalence of seroconfirmed GAS pharyngitis estimate			Prevalence of culture-positive GAS pharyngitis estimate			Prevalence of seroconfirmed GAS pharyngitis in GAS positive cultures estimate
Active	All	None	10.04 (8.12-12.36)	0.2087	12.90 (12.00-13.86)	99.4% (99.3%-99.5%)					Tau2	H	I2	Tau2	H	I2	Tau2	H	I2
Passive	All	None	24.05 (22.58-25.59)	0.3914	7.56 (7.35-7.78)	98.3% (98.2%-98.3%)					0.8663	4.75 (4.00- 5.65)	95.6% (93.7%- 96.9%)	1.2281	6.92 (6.04- 7.93)	97.9% (97.3%- 98.4%)	0.2136	2.02 (1.52- 2.67)	75.4% (56.8%- 86.0%)
Active and Passive	OECD	None	24.28 (22.58-26.07)	0.4372	10.58 (10.33-10.84)	99.1% (99.1%-99.1%)
Active	OECD	None	11.10 (8.36-14.59)	0.1853	16.98 (15.57-18.51)	99.7% (99.6%-99.7%)
Passive	OECD	None	25.16 (23.48-26.91)	0.3846	7.64 (7.41-7.88)	98.3% (98.2%-98.4%)
Active and Passive	Non-OECD	None	17.62 (14.89-20.73)	0.558	7.58 (7.16-8.02)	98.3% (98.0%-98.4%)					Heterogeneity in studies using unequivocal seroconfirmation
Active	Non-OECD	None	9.14 (4.85-16.57)	1.0205	8.53 (7.43-9.80)	98.6% (98.2%-99.0%)					OECD studies	Prevalence of confirmed GAS pharyngitis			Prevalence of culture-positive pharyngitis			Prevalence of confirmed GAS pharyngitis in GAS positive cultures
Passive	Non-OECD	None	19.87 (16.83-23.30)	0.4795	7.16 (6.71-7.63)	98.0% (97.8%-98.3%)						Tau2	H	I2	Tau2	H	I2	Tau2	H	I2
Active and Passive	All	Children <20 years old	25.21 (23.07-2747)	0.5908	10.09 (9.82-10.36)	99.0% (99.0%-99.1%)					Active & Passive recruitment
Active	All	Children <20 years old	11.12 (8.35-1465)	0.3785	7.13 (6.36-8.00)	98.0% (97.5%-98.4%)					<5 Years	0.2202	1.76 (1.00- 3.28)	67.9% (0.0%- 90.7%)	0.0683	1.47 (1.00- 2.74)	53.5% (0.0%- 86.7%)	0.0076	1.02 (1.00- 3.16)	3.5% (0.0%- 90.0%)
Passive	All	Children <20 years old	27.13 (25.30-29.04)	0.3436	6.45 (6.21-6.70)	97.6% (97.4%-97.8%)					5-19 Years	1.0894	3.88	93.4% (78.3%; 98.0%)	1.1766	5	96.0% (88.7%; 98.6%)	0	1	0
Active and Passive	OECD	Children <20 years old	27.81 (25.15-30.63)	0.5881	10.41 (10.09-10.73)	99.1% (99.0%-99.1%)					<20 years	0.2472	2.92 (2.01- 4.25)	88.3% (75.2%- 94.5%)	0.2026	3.30 (2.33- 4.69)	90.8% (81.6%- 95.4%)	0.0063	1.05 (1.00- 2.29)	8.7% (0.0%- 81.0%)
Active	OECD	Children <20 years old	16.57 (11.86-2268)	0.2238	5.41 (4.28-6.84)	96.6% (94.5%-97.9%)					Adults	Only 1 study available so pooling not possible			Only 1 study available so pooling not possible			Only 1 study available so pooling not possible
Passive	OECD	Children <20 years old	28.48 (26.33-30.75)	0.3442	6.42 (6.15-6.71)	97.6% (97.4%-97.8%)					All ages	0.4961	4.82 (3.75- 6.21)	95.7% (92.9%- 97.4%)	0.9383	7.57 (6.26- 9.15)	98.3% (97.5%- 98.8%)	0.0554	1.57 (1.00- 2.46)	59.4% (0.1%- 83.5%)
Active and Passive	Non-OECD	Children <20 years old	19.13 (16.17-22.49)	0.4868	7.16 (6.71-7.64)	98.0% (97.8%-98.3%)					Passive recruitment
Active	Non-OECD	Children <20 years old	9.14 (4.85-16.57)	1.0205	8.53 (7.43-9.80)	98.6% (98.2%-99.0%)					<5 Years	0.1312	1.56 (no CI)	58.7% (0.0%- 90.3%)	0.04	1.38 (no CI)	47.8% (no CI)	0	1	0
Passive	Non-OECD	Children <20 years old	23.07 (19.69-26.84)	0.3739	6.52 (6.04-7.05)	97.6% (97.3%-98.0%)					5-19 Years	Only 1 study available so pooling not possible			Only 1 study available so pooling not possible			Only 1 study available so pooling not possible
Active and Passive	All	5-19 year old children	24.30 (19.31-30.09)	0.8344	14.15 (13.52-14.80)	99.5% (99.5%-99.5%)					<20 years	0.1801	2.37 (1.48- 3.81)	82.3% (54.3%- 93.1%)	0.1414	2.73 (1.75- 4.25)	86.6% (67.5%- 94.5%)	0.0035	1.02 (1.00- 2.61)	4.5% (0.0%- 85.4%)
Active	All	5-19 year old children	12.38 (11.53-13.27)	0.0062	3.77 (3.03-4.69)-	93.0% (89.1%-95.5%)					Adults	Only 1 study available so pooling not possible			Only 1 study available so pooling not possible			Only 1 study available so pooling not possible
Passive	All	5-19 year old children	36.90 (31.98-42.10)	0.2788	6.30 (5.71-6.95)	97.5% (96.9%-97.9%)					All ages	0.6111	5.25 (4.03- 6.86)	96.4% (93.8%- 97.9%)	1.1983	8.40 (6.89- 10.23)	98.6% (97.9%- 99.0%)	0.0335	1.38 (1.00- 2.29)	47.8% (0.0%- 80.9%)
Active and Passive	OECD	5-19 year old children	29.06 (22.27-36.94)	0.7288	13.37 (12.57-14.22)	99.4% (99.4%-99.5%)					Active recruitment	Only 1 study available so pooling not possible			Only 1 study available so pooling not possible			Only 1 study available so pooling not possible
Active	OECD	5-19 year old children	11.60 (8.25-16.07)	0.1557	4.00 (2.92-5.47)	93.7% (88.3%-96.7%)
Passive	OECD	5-19 year old children	36.77 (30.86-43.10)	0.2939	5.57 (4.91-6.31)	96.8% (95.8%-97.5%)
Active and Passive	Non-OECD	5-19 year old children	18.38 (12.10-26.93)	0.9646	10.55 (9.66-11.52)	99.1% (98.9%-99.2%)
Active	Non-OECD	5-19 year old children	9.14 (4.85-16.57)	1.0205	8.53 (7.43-9.80)	98.6% (98.2%-99.0%)
Passive	Non-OECD	5-19 year old children	37.36 (27.67-48.17)	0.3353	6.71 (5.57-8.09)	97.8% (96.8%-98.5%)
Active and Passive	All	<5 year old children	16.58 (12.55-21.59)	0.4917	4.76 (4.22-5.36)	95.6% (94.4%-96.5%)
Active	All	<5 year old children					OECD studies in this category available only
Passive	All	<5 year old children	15.24 (11.55-19.86)	0.4442	4.57 (4.03-5.18)	95.2% (93.9%-96.3%)
Active and Passive	OECD	<5 year old children	15.22 (11.51-19.86)	0.3176	3.04 (2.53-3.64)	89.2% (84.4%-92.5%)
Active	OECD	<5 year old children	59.52 (49.03-70.02)	-	-	-	Only 1 study available so pooling not possible
Passive	OECD	<5 year old children	14.16 (11.49-17.33)	0.1283	2.07 (1.64-2.62)	76.8% (63.0%-85.4%)
Active and Passive	Non-OECD	<5 year old children		-	-	-	No studies in this category identified
Active	Non-OECD	<5 year old children		-	-	-	No studies in this category identified
Passive	Non-OECD	<5 year old children	22.79 (13.73-35.36)	0.4985	5.44 (4.31-6.87)	96.6% (94.6%-97.9%)
Active and Passive	All	Adults	13.66 (11.06-16.76)	0.7903	8.29 (7.86-8.75)	98.5% (98.4%-98.7%)
Active	All	Adults		-	-	-	OECD studies in this category available only
Passive	All	Adults	14.04 (11.30-17.31)	0.7994	8.46 (8.01-8.93)	98.6% (98.4%-98.7%)
Active and Passive	OECD	Adults	13.95 (11.14-17.33)	0.8025	8.78 (8.31-9.28)	98.7% (98.6%-98.8%)
Active	OECD	Adults	8.43 (0.78-51.77)	3.0764	6.97	97.9% (95.1%-99.1%)
Passive	OECD	Adults	14.20 (11.28-17.73)	0.8129	8.91 (8.43-9.42)	98.7% (98.6%-98.9%)
Active and Passive	Non-OECD	Adults		-	-	-	Passive recruitment studies in this category identified only
Active	Non-OECD	Adults		-	-	-	No studies in this category identified
Passive	Non-OECD	Adults	11.60 (6.15-20.80)	0.7083	3.10 (2.30-4.17)	89.6% (81.0%-94.3%)
The prevalence of asymptomatic pharyngeal GAS carriage and heterogeneity in pooled prevalence estimates
Analysis	Prevalence proportion (95% CI)	tau^2	H (95% CI)	I^2 (95% CI)		Notes
All ages, all countries	0.0699 (0.0556- 0.0876)	0.7799	6.89 [6.48; 7.33]	97.9% [97.6%; 98.1%]
All ages, OECD countries	0.0745 (0.0534- 0.1031)	1.0228	6.45 [5.94; 7.00]	97.6% [97.2%; 98.0%]
All ages, nonOECD countries	0.0639 (0.0460- 0.0883)	0.6464	7.50 [6.83; 8.24]	98.2% [97.9%; 98.5%]
Children <20 years old	0.0800 (0.0661- 0.0967)	0.4504	5.17 [4.76; 5.60]	96.3% [95.6%; 96.8%]
children <20 years old, OECD countries	0.1045 (0.0841- 0.1291)	0.2984	3.29 [2.85; 3.81]	90.8% [87.6%; 93.1%]
children <20 years old, nonOECD countries	0.0589 (0.0425- 0.0812)	0.5725	6.80 [6.12; 7.55]	97.8% [97.3%; 98.2%]
5-19 year old children, all countries	0.0786 (0.0563- 0.1086)	0.7189	6.30 [5.69; 6.98]	97.5% [96.9%; 97.9%]
5-19 year old children, OECD countries	0.1124 (0.0822- 0.1520)	0.289	3.19 [2.54; 4.02]	90.2% [84.5%; 93.8%]
5-19 year old children, non-OECD countries	0.0558 (0.0323- 0.0946)	0.9876	8.34 [7.40; 9.41]	98.6% [98.2%; 98.9%]
<5 year old children, all countries	0.0282 (0.0148- 0.0531)	0.4146	1.57 [1.03; 2.38]	59.2% [6.1%; 82.3%]
<5 year old children, OECD countries	0.0309 (0.0163- 0.0578)	0.3769	1.59 [1.02; 2.49]	60.6% [3.6%; 83.9%]
<5 year old children, nonOECD countries2	0.0039 (0.0002- 0.0597)	NA	NA	NA		Only 1 study available so pooling not possible
Adults, all countries	0.0279 (0.0154- 0.0500)	0.8171	4.13 [3.42; 4.99]	94.1% [91.5%; 96.0%]
Adults, OECD countries	0.0200 (0.0078- 0.0503)	1.624	4.53 [3.68; 5.57]	95.1% [92.6%; 96.8%]	-	-
Adults, non-OECD countries	0.0461 (0.0378- 0.0562)	0	1.00 [1.00; 2.48]	0.0% [0.0%; 83.8%]	3.10 (2.30-4.17)	89.6% (81.0%-94.3%)
